# Supplementary material for: Prognostic markers of ferroptosis-related long non-coding RNA in lung adenocarcinomas
Source: Front Genet. 2023 Feb 27;14:1118273. doi: 10.3389/fgene.2023.1118273 (PMC10009162; doi:10.3389/fgene.2023.1118273)
Supplement: Supplementary file 1 [file Table2.XLSX]

## Sheet: Sheet1
Gene	logFC	AveExpr	t	P.Value	adj.P.Val	B	change
AKR1C2	-7.31902	4.13843	-41.0344	6.32237e-161	1.84512e-156	356.061	DOWN
AKR1C1	-5.66921	4.79108	-31.864	1.09624e-121	1.59963e-117	266.924	DOWN
AKR1C3	-4.17869	5.4611	-29.5165	6.08149e-111	5.91608e-107	242.469	DOWN
RP11_499O7.7	-4.49551	-2.68901	-26.8467	1.96698e-98	1.43511e-94	211.666	DOWN
TRIM16L	-2.6277	3.05671	-25.8096	1.66888e-93	9.74092e-90	202.271	DOWN
RP11_443P15.2	-4.31551	-0.0272951	-24.6632	5.08048e-88	2.47115e-84	189.094	DOWN
PGD	-1.6418	7.68831	-23.5635	9.81826e-83	4.09337e-79	177.933	DOWN
SRXN1	-2.40938	1.23732	-22.9222	1.20886e-79	4.40994e-76	170.258	DOWN
NQO1	-2.73625	7.28199	-22.7884	5.34145e-79	1.73206e-75	169.368	DOWN
RP11_21L23.4	-4.02169	-3.91469	-22.7482	8.34448e-79	2.43525e-75	167.236	DOWN
GSR	-1.61034	6.64444	-22.1727	4.99209e-76	1.32445e-72	162.552	DOWN
RP1_27K12.2	-6.36114	-2.49502	-22.0342	2.32629e-75	5.65753e-72	160.092	DOWN
SLC7A11	-2.97935	4.14814	-21.7722	4.27601e-74	9.59931e-71	158.065	DOWN
G6PD	-2.0633	6.8354	-21.7102	8.50838e-74	1.77363e-70	157.44	DOWN
UGDH	-1.90972	6.77199	-21.5654	4.25338e-73	8.27538e-70	155.838	DOWN
GPX2	-5.51688	3.23145	-21.4843	1.04722e-72	1.91012e-69	154.832	DOWN
GUCY2EP	-3.95474	-4.45068	-21.2055	2.31489e-71	3.97398e-68	150.419	DOWN
TXNRD1	-2.25555	7.78559	-20.6151	1.618e-68	2.62332e-65	145.339	DOWN
OSGIN1	-2.4029	3.70671	-20.6081	1.7501e-68	2.68815e-65	145.203	DOWN
RP11_672A2.1	-3.85321	-4.51197	-20.443	1.09067e-67	1.59151e-64	142.138	DOWN
GCLM	-1.60039	5.30224	-19.6914	4.44421e-64	6.17618e-61	135.168	DOWN
NR0B1	-5.86653	-3.5101	-19.6044	1.16027e-63	1.53915e-60	133.451	DOWN
TRIM16	-1.56579	4.00531	-19.567	1.75337e-63	2.2248e-60	133.777	DOWN
CYP4F3	-4.56773	-0.117113	-19.2779	4.24148e-62	5.15764e-59	130.277	DOWN
TALDO1	-1.22507	7.74675	-19.2737	4.4437e-62	5.1874e-59	130.58	DOWN
ABCB6	-1.48138	2.91745	-19.0239	6.93638e-61	7.78582e-58	127.773	DOWN
PIR	-1.79529	3.75466	-18.6435	4.50858e-59	4.87327e-56	123.686	DOWN
AKR1B10	-5.84865	1.04674	-17.8593	2.34679e-55	2.44603e-52	115.098	DOWN
ME1	-1.62013	4.76093	-17.7225	1.03655e-54	1.04313e-51	113.723	DOWN
RP11_114B7.6	-2.76534	-4.55316	-17.4989	1.16964e-53	1.13782e-50	110.463	DOWN
HTATIP2	-1.01447	5.9107	-17.4282	2.51111e-53	2.36401e-50	110.545	DOWN
GCLC	-2.27271	5.74504	-17.291	1.105e-52	1.00776e-49	109.07	DOWN
AC005336.4	-4.04494	-2.69484	-17.2822	1.21557e-52	1.075e-49	108.436	DOWN
PRDX1	-1.01637	8.3236	-16.9829	3.04758e-51	2.6159e-48	105.737	DOWN
CTD_2139B15.5	-3.82784	-4.10886	-16.7653	3.14352e-50	2.62116e-47	102.86	DOWN
AIFM2	-1.07463	4.83785	-16.741	4.07989e-50	3.30743e-47	103.209	DOWN
CYP4F11	-4.36738	0.735824	-16.5083	4.89548e-49	3.86134e-46	100.659	DOWN
CABYR	-2.65091	2.23061	-16.2766	5.75972e-48	4.42346e-45	98.2747	DOWN
RP11_874J12.4	-3.0352	-3.98272	-16.2431	8.22301e-48	6.15335e-45	97.3544	DOWN
CBR1	-1.81934	6.37614	-15.8076	8.20045e-46	5.98305e-43	93.3281	DOWN
PTGR1	-1.54304	5.35896	-15.621	5.82451e-45	4.14592e-42	91.4028	DOWN
AKR1B10P1	-3.21604	-4.92234	-15.4186	4.83816e-44	3.36183e-41	88.8261	DOWN
ALDH3A1	-3.8895	2.73638	-15.4044	5.60723e-44	3.80561e-41	89.1877	DOWN
PANX2	-1.90708	3.3333	-15.2861	1.9243e-43	1.27634e-40	87.9649	DOWN
ABCC2	-3.50166	0.971086	-14.9975	3.84038e-42	2.49061e-39	84.9615	DOWN
HGD	-3.17148	2.51809	-14.9629	5.4914e-42	3.48393e-39	84.6427	DOWN
TSKU	-1.42428	5.79306	-14.9516	6.17209e-42	3.83247e-39	84.4705	DOWN
RP5_850E9.3	-1.91063	-4.40308	-14.9167	8.84686e-42	5.37889e-39	83.6948	DOWN
UCHL1	-2.92839	4.17488	-14.8664	1.48568e-41	8.84858e-39	83.6357	DOWN
CPLX2	-5.06727	-2.125	-14.8068	2.74531e-41	1.60238e-38	82.862	DOWN
AKR1C7P	-2.1281	-2.71545	-14.7338	5.80866e-41	3.32392e-38	81.9413	DOWN
AKR1C4	-3.4622	-3.1293	-14.6692	1.12749e-40	6.32783e-38	81.3379	DOWN
PPP2R2C	-3.65325	0.854603	-14.0882	4.15391e-38	2.24496e-35	75.7789	DOWN
RP11_445P17.8	-2.08739	-3.09068	-13.9954	1.05821e-37	5.61504e-35	74.5639	DOWN
NECAB2	-2.37563	-1.90163	-13.8556	4.30542e-37	2.24374e-34	73.2771	DOWN
JAKMIP3	-2.3696	-0.189788	-13.8423	4.91999e-37	2.51903e-34	73.268	DOWN
UGT1A6	-4.5161	-1.5512	-13.6986	2.06638e-36	1.02213e-33	71.8261	DOWN
LINC01564	-2.65721	-2.11207	-13.6903	2.24603e-36	1.09247e-33	71.6516	DOWN
KIAA0319	-2.53848	1.24897	-13.6661	2.85734e-36	1.36703e-33	71.5992	DOWN
CBR3	-1.62484	2.41527	-13.6316	4.02808e-36	1.89606e-33	71.2681	DOWN
UGT1A3	-2.02961	-5.64908	-13.4705	1.99167e-35	8.94231e-33	69.4321	DOWN
RP11_498C9.12	-1.64008	-2.23384	-13.2876	1.20953e-34	5.34834e-32	67.7019	DOWN
RP1_27K12.4	-2.22856	-2.66277	-13.2859	1.22942e-34	5.35515e-32	67.6807	DOWN
CBX2	-1.64049	3.48517	-13.2442	1.85203e-34	7.83326e-32	67.4549	DOWN
S100P	-3.42484	5.42112	-13.1876	3.22796e-34	1.34578e-31	66.8191	DOWN
SLC7A11_AS1	-2.31363	-2.6492	-13.0064	1.89346e-33	7.78294e-31	65.0054	DOWN
AKR1B15	-3.52579	-1.15104	-12.9326	3.88272e-33	1.5738e-30	64.41	DOWN
RP11_311F12.2	-2.07319	-5.28389	-12.924	4.21948e-33	1.68687e-30	64.1749	DOWN
CTD_2033A16.3	-1.60306	-2.28432	-12.819	1.16655e-32	4.60062e-30	63.2219	DOWN
UGT1A1	-2.65567	-4.88147	-12.797	1.44314e-32	5.61553e-30	62.9641	DOWN
DLGAP1_AS1	-1.0652	2.96719	-12.7676	1.91557e-32	7.35579e-30	62.8831	DOWN
MAP2	-1.67738	4.44294	-12.6982	3.73938e-32	1.41727e-29	62.153	DOWN
AP000688.14	-1.58513	-2.34132	-12.5408	1.69203e-31	6.25066e-29	60.5985	DOWN
DLGAP1_AS2	-1.30637	1.60558	-12.4629	3.56064e-31	1.29892e-28	60.0107	DOWN
RP11_21L23.3	-1.59456	-2.4093	-12.2509	2.6616e-30	9.58966e-28	57.8972	DOWN
AC114812.8	-1.73699	-5.6258	-12.1557	6.5301e-30	2.32408e-27	57.0052	DOWN
RP11_21L23.2	-1.44713	0.686824	-11.9918	3.03659e-29	1.055e-26	55.6188	DOWN
INSL4	-3.89455	-3.69592	-11.9076	6.65934e-29	2.25984e-26	54.7655	DOWN
RP11_146N18.1	-2.02915	-5.57949	-11.8882	7.97424e-29	2.67494e-26	54.5518	DOWN
CMBL	-1.64745	5.09894	-11.8731	9.17771e-29	3.04366e-26	54.3834	DOWN
RP11_484N16.1	-1.77715	-4.91919	-11.8338	1.32276e-28	4.33746e-26	54.0411	DOWN
DNAJB3	-1.94216	-5.45831	-11.8084	1.67359e-28	5.42688e-26	53.824	DOWN
LINC01269	-1.89483	-2.21878	-11.7608	2.59899e-28	8.33504e-26	53.4249	DOWN
BAG2	-1.13652	3.78738	-11.6965	4.70406e-28	1.47616e-25	52.839	DOWN
RP11_385D13.1	-1.73355	-3.46296	-11.6674	6.15229e-28	1.91009e-25	52.5396	DOWN
KYNU	-1.85793	3.92521	-11.3755	8.86186e-27	2.63903e-24	49.9148	DOWN
UGT1A7	-2.19265	-5.07313	-11.338	1.24509e-26	3.67037e-24	49.5998	DOWN
ST3GAL4_AS1	-1.00168	1.76532	-11.2281	3.3606e-26	9.71046e-24	48.7077	DOWN
LINC00942	-2.86049	-0.487118	-11.1552	6.47242e-26	1.85187e-23	48.0689	DOWN
TSPAN7	-1.65953	3.60668	-11.1163	9.17156e-26	2.54917e-23	47.6236	DOWN
FXYD4	-2.83595	-1.62665	-11.0483	1.68427e-25	4.63716e-23	47.1106	DOWN
AKR1C5P	-1.41795	-5.65782	-11.0155	2.25695e-25	6.15578e-23	46.7847	DOWN
NMB	-1.11289	2.8152	-10.9317	4.7516e-25	1.24929e-22	46.0523	DOWN
RP11_284F21.9	-2.71015	-0.00899325	-10.9215	5.20331e-25	1.35583e-22	46.0209	DOWN
AKR1C8P	-1.69258	-4.83439	-10.9097	5.7743e-25	1.4913e-22	45.848	DOWN
RP11_284F21.10	-2.34024	1.95813	-10.8865	7.09099e-25	1.81529e-22	45.6785	DOWN
PFN2	-1.35469	6.01029	-10.8486	9.91302e-25	2.47266e-22	45.1421	DOWN
BCAN	-1.80421	-0.210809	-10.7733	1.92344e-24	4.75709e-22	44.7343	DOWN
NRG4	-1.6884	-0.689127	-10.7661	2.05053e-24	5.02879e-22	44.6668	DOWN
HRG	-1.85362	-4.50118	-10.7273	2.88196e-24	7.00892e-22	44.2743	DOWN
KCNK5	1.41257	5.45922	10.7028	3.57237e-24	8.61621e-22	43.9579	UP
NEIL3	-1.56494	1.31439	-10.6735	4.61663e-24	1.10436e-21	43.861	DOWN
CES1	-1.98621	5.18027	-10.6683	4.828e-24	1.14553e-21	43.6065	DOWN
POPDC3	-2.62288	-1.49425	-10.6425	6.05179e-24	1.42432e-21	43.5992	DOWN
PKD1L2	-2.22119	0.341432	-10.5593	1.24796e-23	2.89052e-21	42.8945	DOWN
CDRT1	-1.44035	-2.59727	-10.5441	1.42453e-23	3.2735e-21	42.7292	DOWN
CARD14	-1.50106	2.41491	-10.4867	2.34151e-23	5.29726e-21	42.2181	DOWN
FBXW10	-1.70451	-3.10316	-10.4123	4.45013e-23	9.99021e-21	41.6101	DOWN
AC008063.2	2.03229	-2.32962	10.4018	4.86842e-23	1.08458e-20	41.5175	UP
CH17_302M23.1	-1.269	-3.04831	-10.3955	5.1417e-23	1.12824e-20	41.4646	DOWN
RP11_445P17.6	-1.22833	-5.96094	-10.3691	6.44934e-23	1.40461e-20	41.2604	DOWN
RP11_285E9.5	1.90166	-3.53894	10.3672	6.55794e-23	1.41768e-20	41.2302	UP
RP11_1105O14.1	-1.88001	-5.12398	-10.3137	1.03742e-22	2.19393e-20	40.7807	DOWN
RP11_285E9.6	1.71569	-1.44807	10.254	1.72727e-22	3.62651e-20	40.2884	UP
RP11_295G20.2	-1.26492	2.23413	-10.2425	1.9051e-22	3.97132e-20	40.1644	DOWN
ADSSL1	-1.14947	3.57547	-10.2388	1.96586e-22	4.06892e-20	40.0515	DOWN
RP11_123B3.2	-1.93351	-3.39932	-10.1956	2.83838e-22	5.71277e-20	39.7995	DOWN
RP11_244O19.1	1.33057	1.52748	10.1869	3.05689e-22	6.11043e-20	39.7527	UP
EVA1A	1.27104	4.24671	10.1083	5.94794e-22	1.165e-19	38.9791	UP
LRP1B	-2.28276	-3.24249	-10.0979	6.49411e-22	1.26349e-19	38.9963	DOWN
CX3CL1	1.54516	5.84668	10.0574	9.1389e-22	1.76629e-19	38.4544	UP
EMB	1.11355	6.19711	10.0291	1.15913e-21	2.21099e-19	38.186	UP
RP11_799B12.4	-1.4172	-1.62457	-10.0104	1.35707e-21	2.55514e-19	38.2894	DOWN
KRT32	1.93805	-3.87759	10.0069	1.39771e-21	2.61479e-19	38.2454	UP
AVPI1	-1.01271	4.28698	-9.96544	1.97812e-21	3.65376e-19	37.7229	DOWN
TACC2	-1.11964	6.46614	-9.92373	2.80371e-21	5.14612e-19	37.2587	DOWN
DPYD	1.05969	5.5087	9.90955	3.15592e-21	5.72065e-19	37.2346	UP
AGPAT9	-1.12998	2.7794	-9.83659	5.79236e-21	1.03076e-18	36.7678	DOWN
RP11_284F21.7	-1.94066	-0.314618	-9.80769	7.36135e-21	1.29418e-18	36.6351	DOWN
SDCBP2	-1.50167	3.55119	-9.78979	8.53766e-21	1.49199e-18	36.3215	DOWN
DPP4	1.8024	6.06203	9.63438	3.06938e-20	5.06083e-18	34.9767	UP
RP11_38M8.1	-1.55914	-1.81175	-9.60006	4.06415e-20	6.66338e-18	34.9634	DOWN
PAH	-2.84591	-1.6459	-9.5815	4.72906e-20	7.66739e-18	34.8169	DOWN
ZNF462	1.061	3.96763	9.55568	5.83715e-20	9.35997e-18	34.4673	UP
FGF12	-1.63596	0.273795	-9.49484	9.57128e-20	1.50176e-17	34.1105	DOWN
WIPF3	-1.32338	1.3573	-9.4531	1.34213e-19	2.09458e-17	33.7485	DOWN
HHIPL2	-2.50385	0.500576	-9.42624	1.66743e-19	2.58842e-17	33.5501	DOWN
TLR2	1.0953	5.08204	9.36148	2.80869e-19	4.29157e-17	32.8325	UP
LRRN4	2.36259	2.76748	9.36036	2.83425e-19	4.30806e-17	33.0164	UP
KRTAP9_12P	-1.04872	-6.23529	-9.34202	3.28369e-19	4.96534e-17	32.9205	DOWN
TIMM8AP1	1.9534	-1.24024	9.32355	3.80794e-19	5.69902e-17	32.7728	UP
GULP1	-1.06366	4.63094	-9.30271	4.49942e-19	6.69954e-17	32.3376	DOWN
PPARGC1A	-1.80509	1.70562	-9.2796	5.41203e-19	7.94347e-17	32.3515	DOWN
KLHL31	-1.2781	-0.391252	-9.26444	6.10851e-19	8.91354e-17	32.3075	DOWN
ARHGAP20	1.43555	2.35746	9.2462	7.06458e-19	1.02574e-16	32.1204	UP
DUSP6	1.07592	7.09838	9.18141	1.1822e-18	1.69957e-16	31.2943	UP
RP11_646E18.4	-1.40274	-5.54167	-9.14721	1.55e-18	2.21741e-16	31.4033	DOWN
RP11_78A19.4	-1.42587	-5.50756	-9.11799	1.95245e-18	2.76603e-16	31.178	DOWN
KCNQ5	1.84653	1.09839	9.09722	2.29976e-18	3.24232e-16	31.0049	UP
AC083900.1	-1.17761	-2.69013	-9.09398	2.35931e-18	3.31029e-16	30.9925	DOWN
RP11_227H15.4	-1.55264	-4.32827	-9.06791	2.89654e-18	3.99501e-16	30.7896	DOWN
TNC	1.59366	7.32178	9.06766	2.90208e-18	3.99501e-16	30.4087	UP
LINC01059	-1.73206	-4.59337	-9.05152	3.29453e-18	4.51396e-16	30.6647	DOWN
BTBD11	-1.38838	1.28186	-9.04728	3.40595e-18	4.64482e-16	30.5729	DOWN
RP11_65J21.3	-1.18839	-1.50661	-9.02626	4.01631e-18	5.45172e-16	30.4745	DOWN
ADORA1	1.72964	2.15895	9.0145	4.40387e-18	5.95012e-16	30.3366	UP
RP11_360O19.4	-1.32849	-3.75928	-9.00095	4.89663e-18	6.57736e-16	30.2778	DOWN
RP3_340N1.2	2.53773	1.67329	8.99993	4.93572e-18	6.57736e-16	30.2503	UP
SLC6A20	2.35302	1.13817	8.98425	5.579e-18	7.40079e-16	30.14	UP
CLEC5A	1.29357	2.82517	8.98012	5.76189e-18	7.54058e-16	30.0312	UP
TPD52L1	-1.12587	4.10582	-8.91987	9.21344e-18	1.18976e-15	29.3972	DOWN
OPN3	-1.05773	3.8725	-8.90718	1.01675e-17	1.30144e-15	29.3193	DOWN
IRS2	-1.09279	5.35562	-8.90462	1.03721e-17	1.32183e-15	29.1958	DOWN
SLC47A2	-1.32989	-1.72348	-8.8936	1.12977e-17	1.43353e-15	29.4652	DOWN
AMBP	-2.31482	0.183813	-8.87078	1.34829e-17	1.69606e-15	29.2533	DOWN
RP11_16K12.1	1.55627	-1.31002	8.8666	1.39267e-17	1.73691e-15	29.2621	UP
RP1_313L4.3	-1.45058	-3.68882	-8.8413	1.69345e-17	2.0853e-15	29.0697	DOWN
RP11_206P5.2	2.10988	-1.26567	8.79732	2.37718e-17	2.90274e-15	28.7408	UP
CTD_2571E19.3	-1.07721	-5.60111	-8.78352	2.64337e-17	3.21433e-15	28.6374	DOWN
COLEC12	1.20616	4.82663	8.76566	3.03209e-17	3.64151e-15	28.2402	UP
REC114	-1.25117	-4.38045	-8.75613	3.26225e-17	3.87014e-15	28.4313	DOWN
WI2_89031B12.1	-1.22022	-4.31964	-8.7247	4.15028e-17	4.84487e-15	28.1968	DOWN
ASIC5	-1.37847	-4.99387	-8.72337	4.19291e-17	4.87513e-15	28.1876	DOWN
AC012501.3	-1.92808	-4.1746	-8.71072	4.6186e-17	5.30667e-15	28.093	DOWN
MYO16_AS1	-1.9801	-3.49798	-8.70924	4.6711e-17	5.34594e-15	28.0825	DOWN
CCAT1	-2.30897	-3.59824	-8.69879	5.05933e-17	5.76763e-15	28.0048	DOWN
KRT8P43	-1.25756	-4.52664	-8.69593	5.17123e-17	5.87226e-15	27.9829	DOWN
FGA	-3.19858	3.45586	-8.69343	5.27063e-17	5.96194e-15	27.7001	DOWN
CTD_2139B15.4	-1.21836	-5.61164	-8.69025	5.40025e-17	6.08497e-15	27.941	DOWN
RNF175	1.01931	0.526955	8.68096	5.7968e-17	6.50668e-15	27.851	UP
ITGB8	1.72941	4.15195	8.66612	6.49081e-17	7.25777e-15	27.5684	UP
RP11_818F20.5	-1.76745	-3.07154	-8.65937	6.83327e-17	7.61153e-15	27.7119	DOWN
STXBP5L	-1.99666	-3.85628	-8.64964	7.35833e-17	8.1343e-15	27.6397	DOWN
DDX11L10	-1.46537	-4.32213	-8.63327	8.3331e-17	9.17711e-15	27.5183	DOWN
TM4SF20	-1.90632	-4.65188	-8.63101	8.4771e-17	9.30059e-15	27.5018	DOWN
LDLRAD1	-1.88693	0.985137	-8.61619	9.48603e-17	1.03299e-14	27.3126	DOWN
PLAT	1.50079	5.98067	8.6075	1.01321e-16	1.09517e-14	26.9763	UP
CYSLTR1	1.08911	2.37855	8.59877	1.08249e-16	1.16573e-14	27.1717	UP
RP11_554I8.2	-2.40347	-2.22885	-8.58881	1.16732e-16	1.25246e-14	27.1862	DOWN
IL37	3.03443	-0.587012	8.57032	1.34243e-16	1.43507e-14	27.0529	UP
PTPN13	1.30911	5.36802	8.55205	1.54097e-16	1.63533e-14	26.5996	UP
FCGBP	1.79493	5.05572	8.53808	1.71208e-16	1.8038e-14	26.5426	UP
HPGDS	1.36761	1.33105	8.52823	1.84402e-16	1.93582e-14	26.7002	UP
ALOX5AP	1.0515	4.8445	8.52254	1.92465e-16	2.01323e-14	26.412	UP
ICAM1	1.04465	7.86335	8.52041	1.95576e-16	2.03846e-14	26.2194	UP
AC012501.2	-1.43605	-5.29438	-8.51895	1.97742e-16	2.0537e-14	26.677	DOWN
CPS1	-2.94966	2.68933	-8.51816	1.98912e-16	2.05853e-14	26.4507	DOWN
LINC00319	-1.35138	-4.94218	-8.51727	2.00245e-16	2.065e-14	26.6651	DOWN
HLA_DQB2	1.56251	5.19084	8.50176	2.25012e-16	2.30413e-14	26.2527	UP
AL035610.1	-1.76952	-4.53431	-8.47937	2.66192e-16	2.66961e-14	26.3881	DOWN
LRIG3	1.03771	5.44762	8.47399	2.77149e-16	2.76997e-14	26.0045	UP
NHS	1.11115	3.48242	8.45614	3.16773e-16	3.1338e-14	26.0414	UP
LINC00602	-1.66908	-5.31687	-8.44769	3.37453e-16	3.30477e-14	26.1567	DOWN
CTD_2245E15.3	2.05217	0.454156	8.44479	3.44832e-16	3.36574e-14	26.1175	UP
EYS	-1.15015	0.891952	-8.44284	3.49909e-16	3.40392e-14	26.0517	DOWN
CA8	-1.70113	1.24663	-8.40386	4.6804e-16	4.49319e-14	25.7371	DOWN
RP1_63G5.5	1.4229	-3.70629	8.38764	5.28112e-16	4.98784e-14	25.7212	UP
AKR1C6P	-1.14788	-4.23818	-8.37849	5.65291e-16	5.32176e-14	25.6555	DOWN
MFSD4	1.76857	4.52833	8.3732	5.87956e-16	5.49965e-14	25.3721	UP
SLC34A2	1.65082	10.0122	8.37183	5.93983e-16	5.53827e-14	25.0612	UP
LINC00473	-3.08518	-2.44776	-8.36243	6.36899e-16	5.91951e-14	25.5297	DOWN
ITGA2	1.25286	6.04605	8.33231	7.96238e-16	7.28445e-14	24.9321	UP
C1orf233	1.13406	3.28702	8.30519	9.73095e-16	8.7922e-14	24.9556	UP
SHC3	1.23979	2.47806	8.29499	1.04921e-15	9.36396e-14	24.9414	UP
RP11_1124B17.1	1.36712	-3.85257	8.28146	1.15926e-15	1.02211e-13	24.9561	UP
COL8A2	1.11203	4.29282	8.23746	1.60241e-15	1.39181e-13	24.377	UP
RP4_737E23.2	-1.70073	-3.10541	-8.23616	1.61778e-15	1.40098e-13	24.6314	DOWN
C1orf61	-2.00082	-0.806546	-8.20908	1.973e-15	1.68362e-13	24.4066	DOWN
DUSP4	-1.33794	5.62851	-8.20645	2.01139e-15	1.71138e-13	23.9841	DOWN
LINC00707	-1.86945	-2.45734	-8.20379	2.05101e-15	1.74002e-13	24.3963	DOWN
CTD_2547L24.4	1.03564	-1.91081	8.19993	2.10979e-15	1.7847e-13	24.3734	UP
SERPINB5	-2.55072	0.576603	-8.19202	2.23546e-15	1.88554e-13	24.2221	DOWN
THBS4	1.79017	1.90866	8.18924	2.28126e-15	1.91862e-13	24.2222	UP
RP5_1185I7.1	-1.89309	-2.69482	-8.17655	2.50305e-15	2.09309e-13	24.2039	DOWN
ODC1	-1.14019	7.16709	-8.1739	2.55195e-15	2.12789e-13	23.6812	DOWN
HOXD1	1.96034	0.460925	8.17255	2.57711e-15	2.13666e-13	24.1529	UP
KLK8	-2.73208	-2.92494	-8.13168	3.47105e-15	2.79832e-13	23.8829	DOWN
TREML3P	-1.50096	-1.98956	-8.11778	3.84016e-15	3.06205e-13	23.7826	DOWN
PCNAP4	-1.01707	-5.89998	-8.10197	4.30704e-15	3.40641e-13	23.6736	DOWN
MYO1G	1.17378	4.77629	8.0939	4.5666e-15	3.59223e-13	23.3082	UP
RNU6_418P	1.35011	-2.76138	8.0796	5.06513e-15	3.96302e-13	23.5236	UP
ZFP42	-2.52979	-3.47426	-8.07782	5.1308e-15	4.00367e-13	23.5067	DOWN
KRT83	-1.92862	-2.96551	-8.0682	5.50032e-15	4.28057e-13	23.4393	DOWN
RP11_615I2.2	1.05342	-1.40492	8.06536	5.61476e-15	4.35801e-13	23.4177	UP
CH507_42P11.6	-1.35393	-4.46697	-8.06425	5.66003e-15	4.3699e-13	23.4154	DOWN
LINC00824	-1.77928	-4.054	-8.03887	6.79829e-15	5.18019e-13	23.2373	DOWN
MICALCL	1.06941	1.88176	8.03038	7.2271e-15	5.48376e-13	23.0806	UP
LRRTM1	2.23626	-3.0984	8.03024	7.23426e-15	5.48376e-13	23.1748	UP
BZRAP1	1.04019	3.64703	8.02555	7.48323e-15	5.65779e-13	22.9198	UP
RP11_143E21.3	-2.2183	-4.92615	-8.006	8.61352e-15	6.41268e-13	23.0065	DOWN
INHA	-2.21361	-0.269631	-7.98286	1.0171e-14	7.45809e-13	22.7852	DOWN
DSCAM_AS1	-3.38824	-3.24066	-7.96545	1.15231e-14	8.38631e-13	22.7118	DOWN
RP11_284N8.3	1.30678	2.70963	7.96199	1.18123e-14	8.57539e-13	22.5561	UP
TAT	-1.15158	-1.28213	-7.95692	1.22485e-14	8.85837e-13	22.6436	DOWN
MYBPH	2.09896	-0.745705	7.95676	1.22628e-14	8.85837e-13	22.6546	UP
DUSP13	-2.12608	-1.34681	-7.95611	1.23199e-14	8.87762e-13	22.6307	DOWN
AKR1E2	-1.05345	1.16652	-7.94516	1.33234e-14	9.53012e-13	22.4747	DOWN
CDH3	1.4325	6.04307	7.93997	1.38272e-14	9.82637e-13	22.1283	UP
ISM1	1.22181	2.46364	7.93985	1.38385e-14	9.82637e-13	22.4143	UP
SLC9A2	-1.89622	-0.62528	-7.91719	1.62685e-14	1.14405e-12	22.3427	DOWN
DPYD_AS1	1.88139	-2.79653	7.91667	1.63294e-14	1.14547e-12	22.385	UP
ATP10A	1.02075	4.08921	7.91493	1.65332e-14	1.15432e-12	22.0987	UP
ELFN2	1.89573	2.62618	7.90829	1.73346e-14	1.20165e-12	22.2012	UP
EGOT	1.47191	-1.95022	7.90467	1.77868e-14	1.23007e-12	22.3014	UP
CHODL	-1.436	-0.0540861	-7.86877	2.29583e-14	1.55818e-12	21.9926	DOWN
RP11_54H7.4	-2.54678	-2.14562	-7.85995	2.44419e-14	1.64737e-12	21.9755	DOWN
CA10	2.65024	-2.74022	7.84723	2.67471e-14	1.7781e-12	21.9027	UP
PTPLA	-1.08331	1.8841	-7.84647	2.68914e-14	1.78363e-12	21.7399	DOWN
PVRL3	1.1684	3.18129	7.84072	2.80096e-14	1.84939e-12	21.6681	UP
ETNPPL	-2.44486	-3.77001	-7.83136	2.99273e-14	1.96617e-12	21.7939	DOWN
AL109761.5	-1.22469	-3.41894	-7.8166	3.32175e-14	2.16389e-12	21.6964	DOWN
SLC16A14	-1.39503	3.77784	-7.81586	3.33913e-14	2.17036e-12	21.3527	DOWN
RP11_16L21.7	-1.02774	-5.19934	-7.81327	3.40082e-14	2.20555e-12	21.6689	DOWN
BCAS1	-1.64863	3.19536	-7.79113	3.97571e-14	2.5613e-12	21.2282	DOWN
RP3_449M8.6	1.14753	-1.98747	7.75383	5.16801e-14	3.28591e-12	21.2651	UP
RP11_147L13.8	1.00616	-1.60072	7.74243	5.59855e-14	3.52789e-12	21.1833	UP
HLA_DQB1_AS1	1.23362	0.496301	7.71164	6.94552e-14	4.28932e-12	20.9307	UP
CTD_2139B15.1	-1.20276	-5.37701	-7.70071	7.49679e-14	4.57712e-12	20.8999	DOWN
CCR3	-1.0997	-0.805454	-7.68273	8.49858e-14	5.16713e-12	20.7452	DOWN
CASC9	-2.60523	-1.25883	-7.67975	8.67738e-14	5.25395e-12	20.7204	DOWN
KCNA3	1.27171	1.35774	7.667	9.48332e-14	5.69468e-12	20.5943	UP
AC016831.7	-1.33285	-1.21279	-7.65843	1.00656e-13	5.99499e-12	20.5889	DOWN
RP3_407E4.2	-1.80634	-2.43185	-7.6481	1.0815e-13	6.41517e-12	20.5384	DOWN
RP11_344B5.2	1.04513	0.118025	7.64194	1.12876e-13	6.66836e-12	20.4665	UP
HAL	-1.50071	1.86806	-7.63465	1.18738e-13	7.00053e-12	20.2751	DOWN
CDK15	1.02834	-1.09753	7.61941	1.31969e-13	7.70275e-12	20.3426	UP
LYPD3	-1.34449	2.86496	-7.61009	1.40775e-13	8.20038e-12	20.0254	DOWN
GAST	-1.11937	-5.80227	-7.60163	1.49261e-13	8.60874e-12	20.2263	DOWN
TESC_AS1	-1.35879	-4.85139	-7.59003	1.61712e-13	9.25375e-12	20.1578	DOWN
GLB1L3	2.90296	1.28509	7.58732	1.64772e-13	9.41039e-12	20.0843	UP
RP4_647J21.1	1.39939	1.17969	7.58478	1.67692e-13	9.55842e-12	20.048	UP
RP11_302F12.1	1.5497	-0.6301	7.5843	1.68239e-13	9.57092e-12	20.1015	UP
RAB44	1.07438	-1.63258	7.58206	1.70868e-13	9.70157e-12	20.1001	UP
LINC00682	-1.5335	-5.1101	-7.57961	1.73781e-13	9.82874e-12	20.0866	DOWN
RP11_823E8.3	1.11531	-0.563027	7.56969	1.86087e-13	1.04237e-11	19.9983	UP
RP11_397G17.1	-1.3355	-5.50051	-7.55889	2.00458e-13	1.11858e-11	19.9438	DOWN
MEF2C_AS1	1.06263	-1.57252	7.55826	2.01329e-13	1.1213e-11	19.94	UP
TTLL11_IT1	1.34955	-3.69865	7.52517	2.52752e-13	1.38653e-11	19.7244	UP
KAL1	1.01975	4.42798	7.50308	2.94095e-13	1.58184e-11	19.2412	UP
EGF	-1.27297	2.36226	-7.50257	2.95115e-13	1.5832e-11	19.3493	DOWN
CFHR1	-1.20787	-4.86866	-7.49864	3.03169e-13	1.62045e-11	19.5475	DOWN
CSF2	1.4966	-0.348173	7.49359	3.13821e-13	1.67127e-11	19.4886	UP
RP11_20J15.5	1.18296	-4.18257	7.48914	3.23528e-13	1.71982e-11	19.4821	UP
HLA_DRB5	1.16038	7.55386	7.47874	3.47358e-13	1.8398e-11	18.8691	UP
CD1A	1.9889	1.33758	7.45955	3.95945e-13	2.06713e-11	19.213	UP
HLA_DQB1	1.06115	7.76988	7.44345	4.41836e-13	2.2944e-11	18.6215	UP
CPS1_IT1	-1.24979	-5.85335	-7.41335	5.42122e-13	2.75042e-11	18.9736	DOWN
GDF5	1.44441	-0.856957	7.41316	5.42846e-13	2.75042e-11	18.9667	UP
STAC	1.3045	1.95148	7.4088	5.59132e-13	2.82803e-11	18.8309	UP
RP11_231D20.2	1.19418	-3.80175	7.3982	6.00798e-13	3.02827e-11	18.8845	UP
XXyac_YM21GA2.4	-1.26554	-5.13674	-7.35869	7.8471e-13	3.90802e-11	18.6226	DOWN
CKMT1A	-1.57852	0.0842633	-7.33169	9.41318e-13	4.61705e-11	18.3619	DOWN
PDLIM4	1.08534	3.71749	7.31147	1.07833e-12	5.23439e-11	18.0428	UP
MYBPC1	-1.77965	-2.3113	-7.30888	1.09721e-12	5.30948e-11	18.2862	DOWN
RP11_1008C21.1	1.2297	0.0174799	7.30866	1.09886e-12	5.30948e-11	18.2563	UP
HLF	1.49364	3.21093	7.29273	1.22274e-12	5.86918e-11	17.9826	UP
CRYGN	1.4794	-1.17856	7.26764	1.44623e-12	6.88527e-11	18.0221	UP
LRRC66	-1.34121	-1.61165	-7.25943	1.52775e-12	7.24974e-11	17.9535	DOWN
LINC00592	-1.16566	-3.16996	-7.25289	1.5959e-12	7.53638e-11	17.939	DOWN
PPP1R1B	2.1061	4.29602	7.24399	1.69347e-12	7.95848e-11	17.5972	UP
CD207	2.06353	1.4005	7.24151	1.72167e-12	8.06292e-11	17.7793	UP
KCNE4	-1.18327	3.2486	-7.23392	1.81104e-12	8.41613e-11	17.4925	DOWN
SCN2B	1.21152	-0.502386	7.22641	1.90384e-12	8.79167e-11	17.7373	UP
RP11_153M7.3	1.08891	-0.974546	7.20731	2.16155e-12	9.85666e-11	17.6245	UP
AP001596.6	-1.08471	-4.01412	-7.18816	2.45422e-12	1.10531e-10	17.5249	DOWN
LINC01322	-1.51773	-5.08809	-7.18334	2.53384e-12	1.13417e-10	17.4875	DOWN
HHIP_AS1	1.5123	0.403599	7.15953	2.96596e-12	1.31548e-10	17.2816	UP
SLC1A7	2.23877	2.17344	7.14412	3.28352e-12	1.43883e-10	17.1139	UP
ZPLD1	1.51863	-2.07435	7.12745	3.66481e-12	1.57982e-10	17.1326	UP
RP11_620J15.2	1.27524	-2.05961	7.12703	3.6748e-12	1.58179e-10	17.1297	UP
RNU6_1161P	-1.14308	-3.59956	-7.12122	3.81819e-12	1.63387e-10	17.0966	DOWN
RP11_157G21.2	-1.68471	-2.33339	-7.10777	4.17108e-12	1.76163e-10	16.9918	DOWN
KCNV1	-1.84749	-3.5721	-7.10642	4.20824e-12	1.77476e-10	16.9977	DOWN
LINC01550	1.24706	0.00567305	7.10231	4.32332e-12	1.81804e-10	16.9256	UP
TRABD2A	1.04021	2.33128	7.09874	4.42578e-12	1.85578e-10	16.7799	UP
LINC01312	-1.16634	-5.68343	-7.09819	4.44185e-12	1.85984e-10	16.9345	DOWN
SLC7A2	-1.47672	5.24595	-7.09456	4.54879e-12	1.89917e-10	16.4154	DOWN
ABCC12	1.3543	-3.99784	7.07641	5.1234e-12	2.12087e-10	16.8045	UP
LINC00322	-1.05215	-4.03545	-7.07311	5.23493e-12	2.15786e-10	16.7914	DOWN
CTD_2016O11.1	-1.07807	-4.81808	-7.06289	5.5971e-12	2.29741e-10	16.721	DOWN
REN	1.24347	-1.66718	7.04766	6.18225e-12	2.53047e-10	16.6207	UP
CYP24A1	-1.90106	4.13499	-7.02583	7.12725e-12	2.88716e-10	16.0535	DOWN
C1orf186	1.11167	1.03041	7.02244	7.28634e-12	2.93708e-10	16.3739	UP
SCUBE3	1.33487	3.07621	6.99723	8.58323e-12	3.42559e-10	16.0835	UP
CYP4F2	-1.11016	-5.52316	-6.997	8.5962e-12	3.42559e-10	16.2966	DOWN
RP11_32K4.1	-1.14441	-5.81709	-6.98428	9.33505e-12	3.68154e-10	16.2125	DOWN
GSTA1	-1.87956	2.14224	-6.97865	9.68197e-12	3.80294e-10	15.9365	DOWN
EPS8L3	-2.40435	-2.39743	-6.97775	9.73827e-12	3.81479e-10	16.1627	DOWN
RP6_24A23.7	-1.49023	-4.60835	-6.97744	9.75756e-12	3.81722e-10	16.186	DOWN
KCNJ15	1.36074	4.578	6.96905	1.03024e-11	4.00888e-10	15.7615	UP
ASNSP1	-1.75841	-4.86233	-6.96758	1.04008e-11	4.04177e-10	16.1226	DOWN
CD1C	1.27499	1.51679	6.96392	1.06497e-11	4.133e-10	15.9826	UP
RP11_90L1.8	-1.0691	-1.39079	-6.96236	1.07579e-11	4.16943e-10	16.0555	DOWN
LINC01484	-1.075	-0.915801	-6.95559	1.12388e-11	4.33281e-10	15.9978	DOWN
COL21A1	1.21225	2.64641	6.94784	1.18153e-11	4.53111e-10	15.8021	UP
C8G	-1.00541	-0.929678	-6.94231	1.22445e-11	4.68956e-10	15.916	DOWN
RP11_190J1.3	-1.73466	-4.08298	-6.93915	1.24963e-11	4.77969e-10	15.9475	DOWN
RASGRF1	1.52375	2.64944	6.92399	1.37777e-11	5.23554e-10	15.6638	UP
RP11_138A9.2	-1.19835	-2.07883	-6.9189	1.42368e-11	5.37498e-10	15.8012	DOWN
NT5E	1.17009	5.35006	6.91447	1.46476e-11	5.49453e-10	15.3355	UP
RASD1	-1.31078	5.34239	-6.90718	1.53508e-11	5.72155e-10	15.2203	DOWN
TRIM51BP	1.55794	-4.06987	6.89758	1.63258e-11	6.06944e-10	15.6802	UP
RP11_387A1.6	1.04979	-5.06523	6.88394	1.7818e-11	6.58227e-10	15.5841	UP
DMBX1	1.76115	-1.18843	6.87748	1.85706e-11	6.82996e-10	15.5496	UP
HAS3	1.34252	4.29896	6.87442	1.89382e-11	6.94337e-10	15.1915	UP
IPCEF1	1.0082	2.73906	6.87395	1.89954e-11	6.95561e-10	15.3255	UP
LNX1_AS2	-1.01351	-4.00868	-6.86877	1.96355e-11	7.16303e-10	15.5125	DOWN
ATP13A4	1.66872	3.8684	6.86084	2.06564e-11	7.5073e-10	15.1664	UP
CTD_3116E22.6	1.26395	-4.43039	6.84828	2.23802e-11	8.07346e-10	15.3719	UP
ITGB3	1.09685	1.60256	6.84297	2.31516e-11	8.34144e-10	15.2173	UP
RP3_407E4.4	-1.82923	0.640377	-6.84272	2.31884e-11	8.34439e-10	15.2031	DOWN
CTC_431G16.2	1.74395	-2.15408	6.83937	2.36895e-11	8.49783e-10	15.3263	UP
GPR110	2.11023	4.48585	6.83928	2.37022e-11	8.49783e-10	14.995	UP
WFDC13	1.21906	-2.44379	6.83795	2.39047e-11	8.55995e-10	15.3203	UP
CDH20	1.46133	-2.52631	6.80742	2.90274e-11	1.02311e-09	15.1322	UP
RP11_872D17.8	1.01441	-2.04214	6.80043	3.03451e-11	1.06295e-09	15.0855	UP
NXNL2	-1.0795	-2.41721	-6.80027	3.03763e-11	1.06295e-09	15.076	DOWN
RP11_273G15.2	1.10495	-0.0650867	6.79707	3.09986e-11	1.08084e-09	15.013	UP
RP11_20J15.3	1.2685	-2.53226	6.79582	3.12446e-11	1.08771e-09	15.0618	UP
S100B	1.2341	2.33826	6.79452	3.15036e-11	1.09453e-09	14.8711	UP
BRINP1	2.23718	-0.2218	6.79357	3.16937e-11	1.09982e-09	15.0121	UP
HAGLR	1.34072	4.58202	6.77654	3.53044e-11	1.2093e-09	14.5561	UP
RP11_283G6.3	1.09055	-2.0027	6.73221	4.67003e-11	1.56475e-09	14.6683	UP
LINC00534	-1.00465	-5.59424	-6.73111	4.70253e-11	1.57384e-09	14.6493	DOWN
CTA_941F9.9	-1.12766	-1.32645	-6.73059	4.71788e-11	1.57716e-09	14.6192	DOWN
GPR116	1.02389	7.14865	6.72175	4.98771e-11	1.65787e-09	14.0149	UP
CHRNA5	-1.03888	1.33083	-6.71307	5.26725e-11	1.74483e-09	14.3785	DOWN
DEFB1	-1.76531	0.311773	-6.69924	5.74463e-11	1.88797e-09	14.3423	DOWN
RP11_326L17.1	-1.02563	-4.71721	-6.69539	5.88512e-11	1.92546e-09	14.4455	DOWN
RP11_387A1.5	1.2433	-3.1416	6.69102	6.04824e-11	1.9744e-09	14.4234	UP
CTD_2369P2.8	1.03031	0.0936183	6.68711	6.19816e-11	2.01658e-09	14.3339	UP
AC008592.8	-1.04402	-4.21843	-6.68085	6.44605e-11	2.09257e-09	14.3626	DOWN
RP11_697K23.3	1.35685	-3.54102	6.67661	6.61916e-11	2.13924e-09	14.333	UP
FCER1A	1.55618	1.06074	6.67507	6.68305e-11	2.1575e-09	14.2266	UP
CCL28	1.06517	2.98721	6.66321	7.1973e-11	2.31583e-09	14.0045	UP
SPINK4	-1.77264	-3.21396	-6.65925	7.37753e-11	2.366e-09	14.2235	DOWN
LGSN	-1.8502	2.57329	-6.64773	7.92674e-11	2.51724e-09	13.8432	DOWN
AC092198.1	-1.39924	-3.66516	-6.64069	8.28221e-11	2.61872e-09	14.1197	DOWN
VAX1	-1.40475	-5.39684	-6.63969	8.33378e-11	2.62686e-09	14.1016	DOWN
RP11_66B24.2	1.07532	-1.0401	6.63104	8.79447e-11	2.75089e-09	14.0342	UP
AC013444.1	-1.16502	-4.63001	-6.62291	9.25042e-11	2.86586e-09	14.0102	DOWN
SEPT3	1.06344	2.1301	6.61391	9.78211e-11	3.01141e-09	13.7776	UP
RP3_428L16.1	-1.04234	-5.6805	-6.60681	1.02225e-10	3.13047e-09	13.897	DOWN
RP11_390F4.6	-1.32366	-3.39402	-6.59954	1.06938e-10	3.25771e-09	13.8715	DOWN
BMP3	1.60363	3.44314	6.58702	1.15559e-10	3.48757e-09	13.5219	UP
ANKRD36C	1.00673	1.38666	6.58229	1.1899e-10	3.58001e-09	13.6361	UP
FGF12_AS2	-1.01556	-5.19357	-6.56867	1.29434e-10	3.87823e-09	13.677	DOWN
DNAH2	1.04803	3.91464	6.56543	1.32049e-10	3.94443e-09	13.3215	UP
AC079753.5	1.35037	-4.47491	6.56153	1.35265e-10	4.02403e-09	13.6304	UP
LINC00880	1.12603	-2.00882	6.54715	1.478e-10	4.3684e-09	13.5553	UP
B4GALNT1	-1.08943	1.3348	-6.52922	1.65028e-10	4.86483e-09	13.265	DOWN
WFDC10B	1.31094	-0.76907	6.52557	1.68763e-10	4.95509e-09	13.3984	UP
CH507_42P11.8	-1.09893	3.52232	-6.52557	1.68769e-10	4.95509e-09	13.035	DOWN
AFP	-1.4548	-4.51677	-6.52459	1.69784e-10	4.97989e-09	13.4255	DOWN
RP11_700H6.4	-1.11788	-4.59357	-6.51738	1.77464e-10	5.18428e-09	13.3813	DOWN
CASC19	-1.33747	-4.95504	-6.51538	1.79651e-10	5.23771e-09	13.3657	DOWN
C10orf82	-1.47561	-4.5621	-6.51093	1.84622e-10	5.36655e-09	13.3443	DOWN
AQP1	1.16792	7.51627	6.50957	1.86175e-10	5.40454e-09	12.7122	UP
PNLIPRP3	-1.43924	-5.22094	-6.50324	1.93536e-10	5.58669e-09	13.2904	DOWN
RP3_407E4.3	-1.64765	-1.9114	-6.49793	1.99923e-10	5.73971e-09	13.2332	DOWN
MRC1	1.04332	5.64403	6.49774	2.00152e-10	5.73971e-09	12.7504	UP
ITGB2_AS1	1.01713	1.71089	6.49182	2.07533e-10	5.9379e-09	13.0758	UP
CTD_2315E11.1	-1.01391	-5.32639	-6.48094	2.21799e-10	6.30895e-09	13.1544	DOWN
KLB	-1.18039	-0.108882	-6.46936	2.38044e-10	6.72515e-09	12.9982	DOWN
CCR9	1.07395	-3.4529	6.4676	2.40615e-10	6.77157e-09	13.0894	UP
RP4_676L2.1	-1.20818	-4.00028	-6.46419	2.45668e-10	6.88719e-09	13.0717	DOWN
TMPRSS2	1.04208	6.16468	6.46339	2.46863e-10	6.91014e-09	12.5085	UP
CNGB3	-1.28565	-2.87731	-6.45581	2.58532e-10	7.2132e-09	13.0127	DOWN
RP11_13A1.1	1.08068	-3.48288	6.44859	2.70148e-10	7.50968e-09	12.9774	UP
MSLNL	-1.75622	-0.945516	-6.43821	2.87738e-10	7.9445e-09	12.844	DOWN
TFPI2	1.99947	4.52577	6.41689	3.27461e-10	8.92309e-09	12.4244	UP
RP11_98G7.1	-1.21748	-2.37696	-6.41503	3.3117e-10	8.99894e-09	12.7639	DOWN
CD1E	1.34841	0.770992	6.40115	3.60199e-10	9.70642e-09	12.6032	UP
LA16c_335H7.2	-1.19256	-4.9083	-6.39928	3.643e-10	9.80788e-09	12.6832	DOWN
KCNU1	-1.83661	-4.56457	-6.39394	3.76235e-10	1.00821e-08	12.6573	DOWN
CTA_293F17.1	1.00011	-0.167895	6.38395	3.99628e-10	1.06315e-08	12.538	UP
CKMT1B	-1.39424	0.351868	-6.37502	4.21741e-10	1.11892e-08	12.4137	DOWN
MYOZ1	1.05785	0.0966813	6.37413	4.23999e-10	1.12389e-08	12.4711	UP
CA12	-1.33181	4.11904	-6.37266	4.27781e-10	1.13186e-08	12.0626	DOWN
CASC8	-1.42608	-1.80963	-6.37153	4.30706e-10	1.13753e-08	12.4911	DOWN
IGFBP1	-1.71234	-2.81479	-6.3705	4.33366e-10	1.14352e-08	12.5073	DOWN
MUC22	1.544	-1.79696	6.3676	4.4101e-10	1.16159e-08	12.4981	UP
IRS4	-1.18721	-5.12624	-6.36297	4.53476e-10	1.18906e-08	12.4685	DOWN
DDC	-1.7207	0.101896	-6.3373	5.29097e-10	1.3689e-08	12.1999	DOWN
LINC01423	1.03806	-4.27808	6.33278	5.43623e-10	1.40027e-08	12.2929	UP
WSCD2	1.03533	-1.57262	6.32649	5.64493e-10	1.44764e-08	12.2519	UP
ROS1	1.43932	5.10652	6.32315	5.75924e-10	1.47307e-08	11.7837	UP
LINC00973	1.83588	-3.31672	6.32006	5.86661e-10	1.49791e-08	12.2243	UP
GCSAML	1.11716	-1.30562	6.31937	5.8907e-10	1.50143e-08	12.2042	UP
ACTL8	-1.59999	-4.50138	-6.3192	5.89683e-10	1.50169e-08	12.2245	DOWN
WBSCR17	1.09838	1.47272	6.31807	5.93679e-10	1.50923e-08	12.0732	UP
ADH4	-1.26721	-3.90313	-6.30446	6.43989e-10	1.61185e-08	12.1422	DOWN
RHCG	-1.55126	-2.04915	-6.3023	6.52351e-10	1.63138e-08	12.0958	DOWN
SYNDIG1L	1.21676	-1.58114	6.29757	6.71041e-10	1.67382e-08	12.0869	UP
ALDH3B2	-1.12054	2.62693	-6.29501	6.81383e-10	1.69527e-08	11.7659	DOWN
SPX	-1.53244	-1.60213	-6.29478	6.82321e-10	1.69616e-08	12.0377	DOWN
HS3ST5	1.71073	-1.49465	6.2917	6.94948e-10	1.72168e-08	12.0547	UP
CTD_2118P12.1	-1.41654	-4.87198	-6.28558	7.20793e-10	1.77666e-08	12.0265	DOWN
RP11_108K3.2	-1.32862	-4.36134	-6.2846	7.25025e-10	1.78408e-08	12.0264	DOWN
RP11_60A8.1	1.55929	-4.28464	6.28349	7.29801e-10	1.79432e-08	12.0044	UP
AC019117.1	1.43396	-1.57403	6.27499	7.67681e-10	1.87012e-08	11.9584	UP
CES1P1	-1.43035	-2.3286	-6.26957	7.92861e-10	1.92663e-08	11.9171	DOWN
CD1B	1.30264	-1.04869	6.26862	7.97333e-10	1.93589e-08	11.9067	UP
RP1_65J11.1	1.08392	-3.58339	6.2681	7.9982e-10	1.94031e-08	11.9297	UP
RP11_417L19.2	-1.10816	-4.67864	-6.26489	8.15238e-10	1.97279e-08	11.9093	DOWN
VSIG1	2.01821	2.57356	6.2617	8.30803e-10	2.00216e-08	11.695	UP
AC067959.1	1.15464	-5.00218	6.26114	8.33584e-10	2.00555e-08	11.8657	UP
LUCAT1	-1.27181	0.628167	-6.24436	9.20833e-10	2.19019e-08	11.6416	DOWN
RP11_74E22.8	-1.23897	-2.47035	-6.24367	9.24621e-10	2.1974e-08	11.7749	DOWN
ZNF750	1.33873	2.83923	6.23395	9.79407e-10	2.30881e-08	11.4899	UP
CLEC4F	1.26187	-1.71484	6.23343	9.82398e-10	2.31399e-08	11.7228	UP
ABCA9_AS1	-1.35624	-4.33295	-6.23219	9.89641e-10	2.32729e-08	11.7268	DOWN
CCL17	1.28967	0.385536	6.2238	1.04002e-09	2.42817e-08	11.5941	UP
RP11_148B3.2	-1.71099	-3.34724	-6.22236	1.0489e-09	2.44693e-08	11.6637	DOWN
NKX2_1_AS1	1.353	2.40469	6.21585	1.09e-09	2.52358e-08	11.4238	UP
RP11_82L18.2	1.08727	0.20312	6.21209	1.11447e-09	2.5633e-08	11.532	UP
CHRNB4	-1.05004	-1.42013	-6.21207	1.11459e-09	2.5633e-08	11.5641	DOWN
LGALS12	1.07306	-1.92903	6.21129	1.11976e-09	2.57112e-08	11.5999	UP
RP11_545A16.3	-1.13394	-3.35618	-6.20925	1.13332e-09	2.60022e-08	11.596	DOWN
F2	-1.66318	-3.97125	-6.20279	1.17736e-09	2.6928e-08	11.5586	DOWN
SLC16A9	1.57037	3.0079	6.20263	1.17846e-09	2.6932e-08	11.3025	UP
GGTLC1	1.94601	1.88553	6.19864	1.20646e-09	2.74858e-08	11.3812	UP
RP11_353N14.5	-1.03435	-2.64205	-6.1974	1.21535e-09	2.76667e-08	11.5183	DOWN
FXYD3	-1.08686	6.00169	-6.18967	1.27195e-09	2.88427e-08	10.8675	DOWN
CCL13	1.16704	2.71327	6.18452	1.31107e-09	2.95462e-08	11.2104	UP
RP11_334A14.8	1.38766	-2.80944	6.17781	1.36376e-09	3.05918e-08	11.4176	UP
RP11_116O18.1	-2.17865	-2.53423	-6.17479	1.38817e-09	3.10916e-08	11.3715	DOWN
ACTBL2	1.19934	-2.59842	6.15391	1.56901e-09	3.44286e-08	11.2834	UP
FABP3	1.02503	3.17453	6.15069	1.59893e-09	3.50061e-08	10.9693	UP
PLA2G2C	1.09545	-2.19107	6.15013	1.6042e-09	3.50427e-08	11.2582	UP
ANKDD1B	1.02559	0.782885	6.14445	1.65837e-09	3.60372e-08	11.1171	UP
RP11_530N7.3	-1.2209	-3.1223	-6.13006	1.80394e-09	3.89046e-08	11.1445	DOWN
SHISA3	1.86652	1.17998	6.12665	1.84017e-09	3.9517e-08	11.013	UP
RP11_267L5.1	-1.03581	-5.29452	-6.12271	1.88293e-09	4.03758e-08	11.0917	DOWN
GLTPD2	-1.04425	-0.189319	-6.12183	1.89262e-09	4.0524e-08	10.9979	DOWN
SUSD4	1.05783	3.24235	6.11995	1.9135e-09	4.09112e-08	10.7884	UP
LL21NC02_1C16.2	1.13543	-0.617601	6.11821	1.93297e-09	4.12065e-08	11.0346	UP
RP11_720N19.1	-1.1865	-1.6111	-6.11765	1.93938e-09	4.1313e-08	11.0341	DOWN
ICAM5	1.03927	2.46789	6.11452	1.9751e-09	4.1982e-08	10.8305	UP
SPTB	1.57093	3.30135	6.11022	2.02517e-09	4.2859e-08	10.7513	UP
BEAN1	1.05736	2.5181	6.10603	2.07514e-09	4.38528e-08	10.7784	UP
AQP2	1.38941	-3.43587	6.07683	2.45869e-09	5.08898e-08	10.8471	UP
LINC00483	-1.12539	-4.79378	-6.07565	2.47562e-09	5.11313e-08	10.8377	DOWN
RNY4P19	-1.02502	-4.36074	-6.06633	2.613e-09	5.37404e-08	10.7913	DOWN
RP11_1C8.7	-1.37474	-4.74491	-6.0589	2.72777e-09	5.5904e-08	10.7462	DOWN
AC012485.2	-1.1844	-4.09399	-6.02955	3.23128e-09	6.50805e-08	10.5892	DOWN
FGF20	1.16865	-3.41157	6.02327	3.35029e-09	6.73381e-08	10.5514	UP
SLC14A2	-1.86248	-1.58289	-6.02035	3.40705e-09	6.83461e-08	10.4797	DOWN
RP11_515O17.2	1.07284	-3.91055	6.01798	3.45384e-09	6.92286e-08	10.5169	UP
RP11_523L20.2	1.35131	-3.47408	6.01766	3.46024e-09	6.92723e-08	10.5182	UP
MAGEA1	-2.03642	-4.27628	-6.01728	3.46791e-09	6.93203e-08	10.5167	DOWN
ZSCAN4	1.34203	-3.12823	6.01677	3.4781e-09	6.94762e-08	10.516	UP
FGG	-2.22075	4.96651	-6.01526	3.50841e-09	6.9986e-08	9.92855	DOWN
AQP6	1.33559	-1.96153	6.00935	3.62958e-09	7.23535e-08	10.4692	UP
RIPPLY2	-1.20013	-5.40075	-6.00791	3.65981e-09	7.29064e-08	10.4505	DOWN
P2RY12	1.05618	-0.268743	6.00354	3.75273e-09	7.46836e-08	10.3793	UP
RP11_530N7.2	-1.12233	-3.253	-5.99845	3.86396e-09	7.66072e-08	10.4145	DOWN
RTN4RL2	1.1038	2.96835	5.99468	3.94843e-09	7.80169e-08	10.1145	UP
FOXO6	1.0325	1.51366	5.98629	4.14279e-09	8.13615e-08	10.1865	UP
RETN	1.31087	-0.598296	5.98544	4.1631e-09	8.16505e-08	10.2968	UP
PIGR	1.79562	7.68798	5.97244	4.48466e-09	8.74284e-08	9.61502	UP
MS4A2	1.06962	1.25585	5.94834	5.14585e-09	9.89306e-08	9.99484	UP
HBQ1	-1.18916	-4.43851	-5.93164	5.65885e-09	1.07518e-07	10.0476	DOWN
DNAH11	1.22391	2.78511	5.92679	5.81689e-09	1.10091e-07	9.76061	UP
ARL2BPP4	1.11695	-3.91987	5.9252	5.86978e-09	1.10876e-07	10.0062	UP
CHAT	1.35466	-5.0512	5.925	5.87649e-09	1.10931e-07	9.98038	UP
ADH7	-1.62771	-2.71071	-5.92035	6.03377e-09	1.13241e-07	9.96851	DOWN
CSTP1	1.20761	-4.1931	5.9004	6.75585e-09	1.25501e-07	9.86557	UP
CLPSL2	-1.2996	-2.5731	-5.8955	6.94591e-09	1.28623e-07	9.83456	DOWN
HCN4	-1.42591	-1.68499	-5.88105	7.53681e-09	1.37643e-07	9.72465	DOWN
CST6	1.30741	2.43546	5.87316	7.87992e-09	1.43371e-07	9.50161	UP
LEMD1_AS1	1.07037	-3.13944	5.87015	8.01488e-09	1.45555e-07	9.71561	UP
ALOX12P2	-1.18957	0.55133	-5.86654	8.17942e-09	1.48174e-07	9.53455	DOWN
IVL	2.31764	-0.472281	5.86639	8.1863e-09	1.48207e-07	9.65539	UP
MCEMP1	1.23446	1.89788	5.86135	8.42184e-09	1.51999e-07	9.47798	UP
RP11_454P21.1	-1.04021	-5.03215	-5.84803	9.07702e-09	1.62219e-07	9.58294	DOWN
RP6_24A23.3	-1.01475	-5.10946	-5.83718	9.64751e-09	1.71365e-07	9.52288	DOWN
TINAG	-1.79261	-3.63147	-5.8116	1.11331e-08	1.95375e-07	9.39303	DOWN
ENTPD8	-1.11249	1.11069	-5.81124	1.11559e-08	1.95657e-07	9.19502	DOWN
RP11_187E13.1	-1.27303	-3.87452	-5.80425	1.16e-08	2.02716e-07	9.36082	DOWN
RP11_21B23.2	-1.13643	-5.49074	-5.80302	1.168e-08	2.03625e-07	9.33188	DOWN
RP11_169F17.1	-2.18141	-0.46216	-5.7946	1.22421e-08	2.12537e-07	9.18315	DOWN
MAGEA4	-2.11497	-4.40473	-5.78447	1.29526e-08	2.23807e-07	9.2501	DOWN
DIRAS3	1.10056	0.574024	5.77746	1.34685e-08	2.3217e-07	9.10737	UP
RP11_66B24.7	1.27803	-0.738607	5.77511	1.36457e-08	2.35087e-07	9.15809	UP
PRRX2	1.11604	1.45114	5.76982	1.40528e-08	2.41386e-07	9.01196	UP
SHISA2	1.32541	2.36527	5.76457	1.44685e-08	2.47218e-07	8.92072	UP
RP11_311F12.1	-1.0339	-4.05185	-5.76159	1.47097e-08	2.50606e-07	9.13336	DOWN
RP11_280O1.2	1.49454	-2.335	5.7589	1.49314e-08	2.54087e-07	9.11439	UP
TEPP	1.36022	-0.734974	5.75744	1.50528e-08	2.55705e-07	9.06499	UP
MCF2	1.10287	-2.87223	5.75688	1.50996e-08	2.56351e-07	9.10789	UP
ACHE	1.18967	2.86408	5.75021	1.56685e-08	2.65087e-07	8.7938	UP
GLDC	-1.09016	0.922565	-5.74298	1.63089e-08	2.74076e-07	8.84367	DOWN
FAIM2	1.11898	0.899497	5.74119	1.64709e-08	2.76574e-07	8.89446	UP
RP4_755D9.1	1.15469	0.08621	5.72134	1.83807e-08	3.04785e-07	8.83353	UP
TFAP2D	1.86782	-3.24544	5.71034	1.95297e-08	3.21101e-07	8.85164	UP
GALNTL6	-1.24746	-0.996086	-5.70973	1.95958e-08	3.21826e-07	8.77839	DOWN
TARID	-1.04427	-1.23855	-5.70843	1.97363e-08	3.23405e-07	8.78594	DOWN
RP11_575F12.3	-1.35484	-1.65427	-5.68827	2.20516e-08	3.56738e-07	8.6914	DOWN
SLC28A3	1.04793	1.57294	5.68796	2.20888e-08	3.57142e-07	8.56415	UP
RP11_269F21.3	-1.03435	-5.52697	-5.6872	2.21813e-08	3.58239e-07	8.71387	DOWN
CTD_2591A6.2	-1.40634	-4.72408	-5.68433	2.25333e-08	3.63522e-07	8.71747	DOWN
RP11_1036E20.9	1.23539	-3.67772	5.68371	2.26108e-08	3.6457e-07	8.7134	UP
PCP4L1	1.5261	2.81324	5.67947	2.31431e-08	3.72331e-07	8.43506	UP
FGL1	-1.96722	1.60614	-5.67665	2.35035e-08	3.76676e-07	8.40311	DOWN
GGT2	1.166	-1.55152	5.66195	2.54745e-08	4.04362e-07	8.58548	UP
GGT3P	1.01871	-2.49414	5.66165	2.55164e-08	4.04713e-07	8.60301	UP
CRABP2	1.35082	6.11305	5.64727	2.7602e-08	4.3519e-07	7.92978	UP
WDR72	-1.60939	1.25721	-5.6432	2.82232e-08	4.43547e-07	8.27013	DOWN
APOA5	-1.00665	-5.08043	-5.64207	2.83971e-08	4.458e-07	8.48647	DOWN
LINC00668	-1.68027	-3.86678	-5.63474	2.95557e-08	4.61013e-07	8.45981	DOWN
APOBEC2	1.01359	-1.8216	5.63193	3.00108e-08	4.66615e-07	8.43461	UP
PART1	-1.54247	-2.89277	-5.62497	3.11698e-08	4.82579e-07	8.39656	DOWN
PTPRZ1	1.5903	1.03055	5.62277	3.15466e-08	4.87894e-07	8.27128	UP
FZD10	-1.3092	0.0462334	-5.62201	3.16768e-08	4.89388e-07	8.2577	DOWN
RP11_575F12.1	-1.02583	-5.36688	-5.61669	3.2607e-08	5.01901e-07	8.34761	DOWN
BARX1	-2.04922	-0.0331633	-5.6132	3.32308e-08	5.09889e-07	8.19913	DOWN
RP11_395N3.2	1.06638	-2.13971	5.60907	3.3985e-08	5.19821e-07	8.32297	UP
WFDC3	1.19337	2.20331	5.60598	3.45594e-08	5.2695e-07	8.08857	UP
MBL3P	1.06421	-3.98444	5.60243	3.52313e-08	5.36633e-07	8.28467	UP
CLDN9	1.25339	1.57255	5.60068	3.55673e-08	5.40624e-07	8.11103	UP
VIPR2	-1.08324	-1.29161	-5.59631	3.64195e-08	5.52138e-07	8.19825	DOWN
LRRC37A11P	1.09732	-2.85241	5.59134	3.74141e-08	5.64578e-07	8.23782	UP
CILP	1.19329	3.04577	5.58511	3.86974e-08	5.8064e-07	7.90031	UP
RP11_108K3.1	-1.2123	-4.08391	-5.58409	3.89117e-08	5.82956e-07	8.19998	DOWN
GSTA2	-1.56436	-0.717767	-5.58022	3.97351e-08	5.94377e-07	8.07773	DOWN
TRIM40	-1.13473	-4.98367	-5.57775	4.02682e-08	6.01426e-07	8.1545	DOWN
PLA2G10	-1.14223	0.918935	-5.57186	4.15698e-08	6.18335e-07	7.93901	DOWN
RN7SKP51	1.07772	-3.17121	5.56827	4.23848e-08	6.29495e-07	8.1175	UP
ERICH5	-1.18794	1.1427	-5.56134	4.39986e-08	6.51475e-07	7.86435	DOWN
RP11_1055B8.2	1.02248	-3.02288	5.55745	4.49299e-08	6.63916e-07	8.06281	UP
TRIM50	1.03385	-3.25723	5.55518	4.54844e-08	6.7109e-07	8.04982	UP
NMNAT2	1.36347	2.57419	5.55202	4.62629e-08	6.81543e-07	7.77949	UP
NAPSA	1.45029	9.33701	5.54221	4.87717e-08	7.13818e-07	7.22013	UP
RP11_728F11.4	-1.02723	-1.84233	-5.53966	4.94451e-08	7.21863e-07	7.92872	DOWN
MUC21	1.97229	4.11408	5.52481	5.35479e-08	7.75939e-07	7.51418	UP
RRAD	1.01957	3.79084	5.52012	5.49117e-08	7.93338e-07	7.47521	UP
UMODL1	1.46416	0.514436	5.5196	5.50634e-08	7.95136e-07	7.76137	UP
FADS6	1.59283	-2.87648	5.51707	5.58137e-08	8.04776e-07	7.85023	UP
LINC00342	1.05988	3.18245	5.51212	5.73127e-08	8.23541e-07	7.50086	UP
RP11_366F6.2	-1.1519	-5.73912	-5.50483	5.95929e-08	8.52529e-07	7.76162	DOWN
CLDN16	1.01422	-0.905819	5.50382	5.9914e-08	8.55863e-07	7.73932	UP
NPW	-1.31287	-0.620773	-5.49587	6.2515e-08	8.87804e-07	7.64122	DOWN
TMEM63C	1.32755	2.28461	5.49564	6.25918e-08	8.88462e-07	7.51409	UP
FGB	-2.57139	0.921481	-5.48788	6.52379e-08	9.2288e-07	7.45603	DOWN
RP11_81H3.2	-1.38816	-1.92014	-5.48274	6.70484e-08	9.462e-07	7.63346	DOWN
GGTLC2	1.03547	-3.3516	5.48224	6.72294e-08	9.48295e-07	7.67478	UP
SYT12	1.43707	3.15137	5.47358	7.04022e-08	9.88273e-07	7.32331	UP
AP004372.1	-1.2982	-4.61803	-5.46014	7.56167e-08	1.05232e-06	7.55842	DOWN
MSMB	-1.90543	1.13338	-5.45987	7.57224e-08	1.05232e-06	7.31742	DOWN
NKAIN3	-1.34088	-3.80017	-5.45927	7.59646e-08	1.05519e-06	7.55877	DOWN
SALRNA1	1.03003	-2.56829	5.44933	8.00789e-08	1.10497e-06	7.50809	UP
HOXD4	1.30561	-2.67534	5.43937	8.44189e-08	1.15557e-06	7.45678	UP
BHMT2	-1.40638	1.98761	-5.43758	8.5222e-08	1.16547e-06	7.14087	DOWN
TESC	-1.29748	4.60054	-5.40756	9.98583e-08	1.33621e-06	6.72164	DOWN
HNF4A	-1.67167	-0.836076	-5.40615	1.00604e-07	1.34496e-06	7.18801	DOWN
TDRD10	1.10186	1.286	5.4046	1.01424e-07	1.35468e-06	7.11829	UP
NKAIN2	-1.32116	-2.78621	-5.40095	1.03395e-07	1.37596e-06	7.24825	DOWN
NKX2_1	1.13743	6.67598	5.39393	1.07286e-07	1.42081e-06	6.57017	UP
RP11_53B5.1	-1.41709	-4.0187	-5.3939	1.07301e-07	1.42081e-06	7.22809	DOWN
MMP13	1.69312	2.31301	5.38409	1.12973e-07	1.4818e-06	6.95397	UP
TRIM31	-1.14149	1.49458	-5.37671	1.17434e-07	1.5348e-06	6.88983	DOWN
RP11_689K5.3	-1.24444	-3.39127	-5.36354	1.25818e-07	1.63049e-06	7.07331	DOWN
IL22RA2	1.14877	-0.734988	5.36078	1.27651e-07	1.65132e-06	7.00876	UP
KNG1	-1.22839	-3.99275	-5.35855	1.29148e-07	1.66772e-06	7.05202	DOWN
SFTA3	1.22865	5.67854	5.35547	1.31241e-07	1.68803e-06	6.44926	UP
ADH1C	-1.44844	1.31494	-5.35441	1.31972e-07	1.69594e-06	6.78215	DOWN
IZUMO2	-1.28609	-3.92116	-5.35081	1.34477e-07	1.72584e-06	7.01316	DOWN
ASB11	1.05512	-3.60275	5.33878	1.43186e-07	1.82557e-06	6.94843	UP
AQP5	2.02303	3.25159	5.33417	1.46668e-07	1.86589e-06	6.63194	UP
RYR1	1.02479	2.95575	5.31655	1.60746e-07	2.02644e-06	6.52692	UP
TRIM55	1.15123	-1.41383	5.30878	1.67358e-07	2.10254e-06	6.77683	UP
CHGA	-1.39927	-2.85735	-5.29752	1.77421e-07	2.21087e-06	6.7323	DOWN
THPO	-1.13367	-0.402293	-5.29203	1.82536e-07	2.2717e-06	6.60519	DOWN
HABP2	1.57951	2.82873	5.29189	1.82662e-07	2.2723e-06	6.44077	UP
C7orf57	1.03336	0.268922	5.29123	1.83294e-07	2.27821e-06	6.61084	UP
LINC00887	-1.01962	-2.35167	-5.28303	1.91226e-07	2.36272e-06	6.65192	DOWN
BARX1_AS1	-1.49548	-3.8101	-5.25659	2.1916e-07	2.67278e-06	6.54433	DOWN
RP11_46B11.2	-1.20581	-2.50162	-5.23987	2.38819e-07	2.88959e-06	6.44152	DOWN
RIMS1	1.2594	-0.818905	5.23582	2.43841e-07	2.94547e-06	6.39462	UP
RP11_486A14.1	-1.15264	-2.35684	-5.22918	2.52271e-07	3.03556e-06	6.38506	DOWN
ASPG	-1.18217	-0.546944	-5.22609	2.56301e-07	3.07942e-06	6.28624	DOWN
TM4SF5	-1.69839	-3.76271	-5.22051	2.63723e-07	3.14528e-06	6.36448	DOWN
IGFL2	1.1582	-0.0436018	5.21207	2.75349e-07	3.27057e-06	6.24031	UP
SLC5A1	1.65494	0.843099	5.21023	2.7795e-07	3.29878e-06	6.19255	UP
NTS	-1.72385	-1.45566	-5.19807	2.95751e-07	3.48594e-06	6.18455	DOWN
LRRC31	1.46737	0.724681	5.1925	3.04259e-07	3.57612e-06	6.10778	UP
GUCA2B	-1.11538	-5.28869	-5.1894	3.09096e-07	3.62712e-06	6.19693	DOWN
B3GAT1	1.18189	1.02382	5.18593	3.14614e-07	3.68595e-06	6.05077	UP
LINC00689	-1.18616	-0.853438	-5.1821	3.20805e-07	3.73877e-06	6.0877	DOWN
RP11_1C8.4	-1.24329	-4.56775	-5.18162	3.2159e-07	3.74512e-06	6.17529	DOWN
SLC15A1	-1.37882	-0.297745	-5.17715	3.28967e-07	3.81733e-06	6.02705	DOWN
LL0XNC01_131B10.2	1.11197	-1.14364	5.1676	3.45313e-07	3.97539e-06	6.07349	UP
PTCSC3	1.25599	-1.03613	5.15857	3.6149e-07	4.1368e-06	6.0277	UP
CNTNAP2	-1.32719	0.309025	-5.15129	3.75057e-07	4.27899e-06	5.8624	DOWN
PPP1R14C	1.00562	3.33633	5.13838	4.00356e-07	4.52517e-06	5.60496	UP
FAR2P1	-1.66163	-3.46918	-5.12486	4.28599e-07	4.80347e-06	5.89765	DOWN
AC142293.3	1.02016	-4.83157	5.11953	4.40257e-07	4.91337e-06	5.84909	UP
TPSB2	1.02876	3.20725	5.10506	4.73481e-07	5.25801e-06	5.46139	UP
RP11_474D1.3	-1.84443	-3.7052	-5.10301	4.78378e-07	5.30634e-06	5.79324	DOWN
HHATL	1.29116	-3.20637	5.09825	4.89939e-07	5.41195e-06	5.77576	UP
TRPM2_AS	-1.24027	-1.58983	-5.09208	5.05334e-07	5.56516e-06	5.68784	DOWN
DIO1	1.06442	-1.11861	5.08931	5.12399e-07	5.63871e-06	5.69482	UP
LL22NC03_75H12.2	1.28156	-1.53716	5.08792	5.15962e-07	5.67364e-06	5.70726	UP
RP11_575F12.2	-1.11442	-3.63351	-5.07728	5.44172e-07	5.93908e-06	5.67955	DOWN
RP11_328K4.1	-1.09172	-4.57791	-5.06494	5.78766e-07	6.28375e-06	5.61396	DOWN
TGM3	-1.11675	-2.32529	-5.0533	6.13349e-07	6.61982e-06	5.53632	DOWN
GPR12	1.23243	-4.11361	5.04875	6.2738e-07	6.7463e-06	5.52688	UP
RP11_693J15.6	-1.00387	-5.28583	-5.044	6.42382e-07	6.88478e-06	5.49796	DOWN
CLDN10_AS1	1.63501	-1.53985	5.04169	6.49808e-07	6.95672e-06	5.49081	UP
GNG4	-1.26275	1.02238	-5.04124	6.51267e-07	6.96977e-06	5.28072	DOWN
MAGEA10	-1.63569	-4.26256	-5.03713	6.6469e-07	7.09262e-06	5.48604	DOWN
MUC13	-1.82317	2.0894	-5.02196	7.16635e-07	7.56941e-06	5.06426	DOWN
TDRD5	-1.4138	-0.198458	-5.01549	7.39943e-07	7.78181e-06	5.24404	DOWN
HMGA2	1.7885	0.413438	5.01475	7.42662e-07	7.80477e-06	5.27871	UP
MAGEB2	-1.49698	-4.70776	-5.01278	7.49927e-07	7.86192e-06	5.36686	DOWN
CTD_2566J3.1	1.35123	-3.9603	5.01083	7.57209e-07	7.93183e-06	5.34942	UP
SLC13A5	-1.02438	-2.07117	-5.0091	7.63686e-07	7.98012e-06	5.31893	DOWN
VSTM2L	1.06747	5.14548	5.00391	7.83551e-07	8.14937e-06	4.76371	UP
TSPAN8	-1.25455	4.4044	-4.99698	8.10789e-07	8.39676e-06	4.71821	DOWN
ATP13A5	1.0722	-1.69784	4.99572	8.15871e-07	8.4434e-06	5.27294	UP
SEMA3A	1.00028	3.4365	4.99483	8.19437e-07	8.46529e-06	4.90605	UP
FMO9P	-1.00607	-4.97908	-4.98994	8.39424e-07	8.64118e-06	5.25055	DOWN
RP5_839B4.8	1.19199	-1.96522	4.98809	8.47132e-07	8.71132e-06	5.24621	UP
AP000439.3	-1.08292	-5.00827	-4.98063	8.78806e-07	8.98321e-06	5.20689	DOWN
POF1B	-1.15344	2.41719	-4.96587	9.44909e-07	9.53324e-06	4.7883	DOWN
TACR3	-1.08548	-4.99805	-4.963	9.58292e-07	9.65371e-06	5.1247	DOWN
RP11_663N22.1	-1.01795	-3.38275	-4.95131	1.01481e-06	1.0146e-05	5.08504	DOWN
NOVA1_AS1	-1.5422	-3.44402	-4.94734	1.03469e-06	1.03059e-05	5.05964	DOWN
RPSAP52	1.1247	-3.01633	4.9472	1.03538e-06	1.03081e-05	5.06627	UP
ANKRD34B	1.51121	-1.19289	4.94716	1.03561e-06	1.03081e-05	5.03321	UP
LINC01194	-1.49204	-4.49261	-4.94643	1.03928e-06	1.0334e-05	5.05927	DOWN
MEGF11	1.14243	-0.550904	4.93389	1.10495e-06	1.09015e-05	4.93709	UP
RNF186	-1.25603	-2.19684	-4.92928	1.13011e-06	1.10936e-05	4.94595	DOWN
SPRR2D	1.63569	-2.67969	4.92387	1.1603e-06	1.1312e-05	4.95314	UP
MYBPHL	1.37793	-0.0148015	4.91243	1.22677e-06	1.18667e-05	4.81485	UP
PIK3C2G	-1.3733	-1.91436	-4.91128	1.23364e-06	1.19061e-05	4.84942	DOWN
PCSK2	-1.86854	-0.463584	-4.89846	1.31286e-06	1.25704e-05	4.70158	DOWN
MAGEA9	-1.12825	-5.57685	-4.89706	1.32178e-06	1.26475e-05	4.80407	DOWN
NKX3_2	1.0344	-2.72798	4.89632	1.32656e-06	1.26807e-05	4.83123	UP
AC010091.1	1.31479	-4.23604	4.89135	1.3589e-06	1.29348e-05	4.78692	UP
RP11_713C5.1	1.1543	-2.49459	4.89115	1.36022e-06	1.29407e-05	4.805	UP
B4GALNT2	-1.56057	-0.506266	-4.8751	1.47005e-06	1.38752e-05	4.60361	DOWN
AP000688.29	-1.07084	-4.32393	-4.87103	1.49926e-06	1.41085e-05	4.71227	DOWN
MNX1_AS1	1.03246	-0.25959	4.86484	1.54471e-06	1.45001e-05	4.60072	UP
FAM9B	-1.19844	-4.15221	-4.86299	1.55852e-06	1.46204e-05	4.67737	DOWN
CCDC129	1.60739	-1.39963	4.85101	1.65116e-06	1.53441e-05	4.59793	UP
RP11_345N11.1	-1.01221	-4.18795	-4.85002	1.65898e-06	1.53994e-05	4.61772	DOWN
THEG	1.13417	-3.51009	4.84433	1.70501e-06	1.57723e-05	4.58744	UP
CTD_2626G11.2	1.28657	0.507453	4.84175	1.72627e-06	1.59429e-05	4.45705	UP
RP11_10A14.5	-1.02131	-1.40244	-4.83546	1.77919e-06	1.63746e-05	4.48299	DOWN
GABBR2	1.25154	0.047212	4.8348	1.78487e-06	1.64217e-05	4.45157	UP
ZFPM2_AS1	-1.13276	0.517985	-4.83439	1.78839e-06	1.64386e-05	4.35772	DOWN
CDK5R2	-1.20347	-2.34276	-4.83348	1.79618e-06	1.64946e-05	4.51208	DOWN
HHLA2	1.79716	1.26975	4.81895	1.9257e-06	1.75405e-05	4.31629	UP
SERPIND1	1.45739	1.07487	4.81637	1.94962e-06	1.77141e-05	4.30889	UP
A1CF	-1.10007	-3.93189	-4.81596	1.9534e-06	1.77429e-05	4.46437	DOWN
UPK1B	-1.5633	-2.54976	-4.81076	2.0026e-06	1.81278e-05	4.40861	DOWN
LINC01079	-1.00334	-5.16205	-4.80762	2.03286e-06	1.83618e-05	4.40467	DOWN
GLYATL2	1.31624	-3.15383	4.80691	2.03982e-06	1.8419e-05	4.419	UP
AKR7A3	-1.08519	1.30531	-4.78478	2.26666e-06	2.0248e-05	4.06834	DOWN
CTD_2337I7.1	1.07105	-2.5961	4.78134	2.30404e-06	2.05442e-05	4.30578	UP
SLCO1A2	-1.33423	-2.30865	-4.78007	2.31804e-06	2.06501e-05	4.26584	DOWN
FAM83F	-1.1496	1.58057	-4.7685	2.4489e-06	2.16375e-05	3.96323	DOWN
RP11_503C24.6	-1.21434	-4.25976	-4.76024	2.54664e-06	2.23806e-05	4.21019	DOWN
IGSF9B	1.00527	0.769198	4.74367	2.7542e-06	2.40439e-05	3.98872	UP
IL36G	1.12478	-2.56242	4.73991	2.80353e-06	2.44351e-05	4.11906	UP
FLJ39080	-1.15208	-3.98796	-4.73028	2.93381e-06	2.54368e-05	4.07805	DOWN
PCK1	-1.48252	-3.48817	-4.72549	3.00074e-06	2.59477e-05	4.05027	DOWN
NAALADL2_AS2	1.04512	-4.14345	4.71846	3.1016e-06	2.66541e-05	4.00822	UP
LINC00676	-1.79545	-4.4829	-4.71127	3.20814e-06	2.75048e-05	3.98829	DOWN
AC013275.2	1.15568	-1.12136	4.69351	3.48667e-06	2.96316e-05	3.87051	UP
DRGX	1.40784	-1.67688	4.68273	3.66697e-06	3.08673e-05	3.84755	UP
LBP	-1.33669	-2.2343	-4.67974	3.71854e-06	3.12563e-05	3.814	DOWN
HLA_DQA2	1.00764	4.77065	4.66621	3.96075e-06	3.3092e-05	3.24336	UP
DLX3	1.06047	0.868526	4.6458	4.3548e-06	3.6003e-05	3.54717	UP
RP11_657O9.1	-1.14862	-3.45831	-4.63659	4.54492e-06	3.7342e-05	3.6613	DOWN
LCT	1.23027	-2.15695	4.62928	4.70128e-06	3.84967e-05	3.6231	UP
TPSD1	1.22205	-0.392467	4.62756	4.73889e-06	3.87611e-05	3.54498	UP
MIR663AHG	1.36648	-0.625049	4.61079	5.12041e-06	4.1521e-05	3.48646	UP
NETO1	1.15687	-1.18059	4.60972	5.14572e-06	4.16337e-05	3.50363	UP
LINC00858	-1.45201	-2.40076	-4.60602	5.2343e-06	4.22038e-05	3.4936	DOWN
RIMS2	-1.27781	-1.51481	-4.60551	5.24665e-06	4.22745e-05	3.45537	DOWN
SLC44A5	-1.0982	2.28296	-4.60398	5.28362e-06	4.2502e-05	3.15634	DOWN
F7	-1.02637	-2.03795	-4.59667	5.46448e-06	4.37158e-05	3.44663	DOWN
LINC01108	-1.19272	-2.9201	-4.58762	5.69652e-06	4.53237e-05	3.43619	DOWN
PHOX2B	-1.0726	-5.26669	-4.58402	5.79141e-06	4.6016e-05	3.4096	DOWN
POU3F2	1.44001	-2.27421	4.57852	5.93936e-06	4.7025e-05	3.40352	UP
HHIP	1.30022	1.84328	4.57488	6.03924e-06	4.77123e-05	3.16868	UP
RP11_469H8.6	1.39015	-0.751407	4.57235	6.1095e-06	4.82282e-05	3.32541	UP
RP11_210M15.2	1.00009	-0.144461	4.57046	6.16285e-06	4.86099e-05	3.27774	UP
CIDEC	-1.07332	-3.68768	-4.56985	6.17997e-06	4.86923e-05	3.373	DOWN
PRAME	-1.66803	1.03939	-4.56348	6.36272e-06	4.99972e-05	3.08252	DOWN
RP11_108M12.3	-1.05019	-3.60167	-4.55366	6.65464e-06	5.2011e-05	3.30289	DOWN
AC021218.2	1.09425	-2.58135	4.55074	6.74375e-06	5.2637e-05	3.28811	UP
FEZF1_AS1	1.27258	1.07003	4.54243	7.00403e-06	5.4291e-05	3.08689	UP
KLF2P1	-1.09216	-4.95738	-4.53935	7.10296e-06	5.49557e-05	3.22451	DOWN
ATP13A4_AS1	1.12728	-2.8854	4.53855	7.12871e-06	5.51111e-05	3.23668	UP
PCP4	1.4791	0.986366	4.53651	7.19532e-06	5.55084e-05	3.073	UP
KRT16P1	1.24531	-1.32434	4.52294	7.65275e-06	5.85728e-05	3.13588	UP
LRRC52	1.0182	-3.3738	4.50732	8.21384e-06	6.2351e-05	3.10084	UP
GABRB3	-1.1682	0.985274	-4.5021	8.41013e-06	6.35364e-05	2.84295	DOWN
CCK	-1.06456	-4.00393	-4.5019	8.41763e-06	6.35602e-05	3.0806	DOWN
LINC00543	-1.07269	-2.06496	-4.50023	8.48154e-06	6.39104e-05	3.0307	DOWN
CSAG2	-1.18411	-4.98355	-4.49316	8.75663e-06	6.57688e-05	3.02671	DOWN
RP3_410C9.2	1.02437	-4.09819	4.4911	8.83812e-06	6.63064e-05	3.01817	UP
KLK6	-1.57024	-1.23004	-4.48645	9.02542e-06	6.7486e-05	2.92035	DOWN
MIR4697HG	1.03911	1.50884	4.48625	9.03386e-06	6.75318e-05	2.8049	UP
HPCAL4	1.02425	-0.409	4.48576	9.05385e-06	6.7612e-05	2.92858	UP
ELFN1_AS1	-1.04585	-2.50333	-4.47957	9.30954e-06	6.92555e-05	2.96083	DOWN
ENPP3	1.13841	1.63419	4.47725	9.40725e-06	6.98934e-05	2.75888	UP
FOXQ1	1.13836	3.15558	4.46603	9.89377e-06	7.30247e-05	2.56123	UP
RP11_626P14.2	-1.03976	-4.81969	-4.46595	9.89715e-06	7.30312e-05	2.91389	DOWN
DMRTC2	-1.14223	-4.59824	-4.4622	1.00653e-05	7.39915e-05	2.90374	DOWN
CXCL14	1.31174	4.81557	4.45215	1.05288e-05	7.70108e-05	2.32287	UP
AC019117.2	1.02297	1.50511	4.44027	1.11036e-05	8.05523e-05	2.60678	UP
TFF1	-1.7724	-0.493088	-4.43651	1.12916e-05	8.17497e-05	2.65754	DOWN
GRIN2A	1.22964	-1.72104	4.42692	1.17849e-05	8.48586e-05	2.74241	UP
SLC13A2	1.56243	-2.13098	4.41947	1.21821e-05	8.74597e-05	2.72242	UP
CTC_480C2.1	-1.05246	-4.74506	-4.39301	1.37003e-05	9.69285e-05	2.6088	DOWN
AC008268.1	1.53946	-0.716908	4.38611	1.41252e-05	9.95724e-05	2.53329	UP
FAR2P4	-1.05522	-4.83949	-4.38507	1.419e-05	9.99088e-05	2.57342	DOWN
RP13_16H11.2	-1.02932	-4.81292	-4.37752	1.46713e-05	0.000102728	2.54246	DOWN
MAGEA3	-1.92262	-2.85029	-4.3768	1.47181e-05	0.000103005	2.52063	DOWN
COMP	1.02791	4.1633	4.37526	1.48184e-05	0.000103526	2.05275	UP
RP11_77A13.1	1.11457	-3.54607	4.3588	1.59332e-05	0.000110502	2.47192	UP
SMOC1	-1.17257	1.88155	-4.35277	1.63611e-05	0.000112999	2.12403	DOWN
EREG	1.51262	1.48694	4.34589	1.68629e-05	0.000115877	2.22869	UP
CLPSL1	-1.04675	-3.62423	-4.34	1.73034e-05	0.000118419	2.40143	DOWN
RP4_809F18.1	1.12183	-3.82576	4.3395	1.73417e-05	0.000118636	2.38712	UP
CASR	1.21113	-3.145	4.33865	1.74061e-05	0.00011902	2.39228	UP
PI3	-1.05616	0.22234	-4.3359	1.76175e-05	0.000120269	2.20536	DOWN
CYCSP6	-1.11205	-4.33033	-4.33298	1.78436e-05	0.000121528	2.36844	DOWN
SCTR	1.2447	2.69974	4.33074	1.80195e-05	0.00012254	2.0479	UP
MMP28	1.02721	3.24666	4.32699	1.83175e-05	0.000124147	1.96022	UP
GMNC	-1.0359	-4.47474	-4.32006	1.88809e-05	0.00012761	2.31244	DOWN
CTD_2021H9.3	-1.29456	-3.24927	-4.30825	1.98786e-05	0.000133457	2.26172	DOWN
FEZF1	1.20298	-0.158115	4.30801	1.98991e-05	0.000133544	2.17324	UP
LYPD6B	-1.01352	1.06524	-4.30665	2.0017e-05	0.000134201	2.01561	DOWN
KIF1A	-1.5639	0.747676	-4.29607	2.096e-05	0.000139817	1.98332	DOWN
RP11_308B16.2	-1.0283	-5.29363	-4.29466	2.10887e-05	0.000140514	2.18729	DOWN
MSLN	-1.37213	6.3543	-4.22409	2.85927e-05	0.000182513	1.16792	DOWN
SOX14	-1.31502	-4.58168	-4.21919	2.91986e-05	0.000185789	1.90167	DOWN
KRT16P2	1.28906	1.84435	4.21452	2.97874e-05	0.000188952	1.6543	UP
RP11_116N8.4	1.01467	-3.49248	4.20455	3.10835e-05	0.000196181	1.84517	UP
CSAG3	-1.20369	-4.63262	-4.20315	3.12707e-05	0.000197234	1.83554	DOWN
COX7B2	-1.21401	-5.07427	-4.19554	3.23008e-05	0.00020255	1.7944	DOWN
SERPINA3	-1.00332	-1.58869	-4.18897	3.32163e-05	0.000207622	1.72122	DOWN
APOH	1.26875	0.504343	4.18741	3.34376e-05	0.000208692	1.64482	UP
COL25A1	-1.3479	-1.0177	-4.18704	3.3491e-05	0.00020898	1.67441	DOWN
PLD5	1.16821	0.579739	4.18487	3.38007e-05	0.000210598	1.62689	UP
ORM2	-1.01667	0.321816	-4.18057	3.44248e-05	0.000213484	1.56677	DOWN
RP11_259K15.2	1.00065	-0.143457	4.17564	3.51525e-05	0.000217234	1.63133	UP
GFY	-1.04487	-4.21687	-4.14882	3.93765e-05	0.000240159	1.62585	DOWN
TRPM8	1.22547	0.282166	4.1364	4.14923e-05	0.000251383	1.45403	UP
KRT16P3	1.04286	-2.34358	4.13474	4.1783e-05	0.000252987	1.56678	UP
CTAG2	-1.29957	-4.85676	-4.12792	4.29988e-05	0.000259487	1.53213	DOWN
RP11_462G2.1	1.43471	-0.9403	4.1254	4.34555e-05	0.000261755	1.48359	UP
KRT6A	-1.48057	1.74801	-4.12149	4.41745e-05	0.000265538	1.18286	DOWN
DMBT1	1.38312	5.05502	4.11348	4.56826e-05	0.000273645	0.90632	UP
INA	-1.14353	-1.48191	-4.11183	4.6001e-05	0.000275214	1.40501	DOWN
EPYC	1.12152	-2.1904	4.10548	4.72385e-05	0.000281809	1.44859	UP
SLC6A3	1.34674	-0.00831203	4.10282	4.77672e-05	0.000284439	1.34315	UP
GKN2	-1.36401	0.0265078	-4.1002	4.82925e-05	0.000287157	1.25922	DOWN
MAGEA12	-1.61873	-3.53129	-4.09579	4.91903e-05	0.000291664	1.40966	DOWN
MAGEA6	-1.77241	-3.29241	-4.07704	5.31879e-05	0.000311131	1.32818	DOWN
CGA	-1.30423	-3.93386	-4.07532	5.35685e-05	0.000313107	1.33828	DOWN
RP11_8L2.1	-1.13157	-3.74625	-4.07052	5.46478e-05	0.000318522	1.32092	DOWN
AC098973.2	-1.27701	-4.36652	-4.06862	5.50804e-05	0.000320723	1.30951	DOWN
RP11_476D10.1	1.08946	-1.69084	4.0567	5.78716e-05	0.000334374	1.24253	UP
LINC00470	-1.04835	-3.79159	-3.98608	7.73609e-05	0.000430038	0.996483	DOWN
KRT6C	-1.08099	-3.92349	-3.95524	8.76975e-05	0.000478923	0.878792	DOWN
KRT75	1.0118	-4.30312	3.94843	9.0147e-05	0.000490555	0.829253	UP
MUC5AC	-1.62656	1.84555	-3.94548	9.12312e-05	0.000495347	0.482714	DOWN
GDA	-1.14756	-1.54415	-3.94372	9.18825e-05	0.00049842	0.760065	DOWN
IRX6	1.08749	-0.0321582	3.92372	9.96037e-05	0.000534522	0.648642	UP
UGT2B4	-1.03274	-2.23841	-3.9069	0.000106571	0.000566414	0.65844	DOWN
SIX2	1.0263	0.887913	3.89111	0.000113529	0.000597623	0.462544	UP
C16orf89	1.0451	6.17567	3.88455	0.000116541	0.000611494	-0.0949244	UP
TEX15	-1.12116	-3.49912	-3.88323	0.000117156	0.000613838	0.6064	DOWN
CALCA	-1.68401	-1.08482	-3.86922	0.000123887	0.000644478	0.442545	DOWN
GAL	-1.00626	-1.25101	-3.85037	0.000133514	0.000686118	0.39736	DOWN
UG0898H09	-1.03744	-3.58307	-3.84068	0.000138735	0.000709258	0.450959	DOWN
AFAP1_AS1	1.20842	4.54573	3.84034	0.000138925	0.000710049	-0.0950198	UP
CTD_2147F2.1	-1.10366	-4.26214	-3.83225	0.000143432	0.000728874	0.41694	DOWN
RBFOX1	1.00783	-4.39432	3.82421	0.000148055	0.000748083	0.363932	UP
RP3_523K23.2	-1.10729	-0.922322	-3.82325	0.000148614	0.000750373	0.275522	DOWN
SYT13	-1.36639	0.211425	-3.80772	0.000157977	0.000789181	0.131284	DOWN
PTPRT	1.09532	-0.71353	3.80046	0.000162538	0.000809304	0.230494	UP
GABRA3	-1.33968	-2.64634	-3.7813	0.000175189	0.000861942	0.205271	DOWN
HOXD13	-1.05171	-4.85964	-3.77401	0.000180244	0.000882741	0.190891	DOWN
IRX2	1.01627	3.48936	3.75787	0.000191923	0.000931961	-0.285607	UP
LIN28B	-1.09224	-4.89845	-3.74489	0.000201826	0.000972695	0.0851016	DOWN
HAVCR1	-1.03799	-0.869671	-3.70451	0.000235818	0.00110966	-0.156381	DOWN
WNT7A	1.0431	-0.697985	3.70351	0.000236725	0.00111303	-0.121909	UP
CSAG1	-1.35049	-3.23457	-3.69761	0.000242142	0.00113448	-0.0777889	DOWN
CRISP3	-1.07937	-3.18749	-3.64373	0.000297276	0.00135983	-0.263635	DOWN
NPTX1	1.04496	2.05702	3.63724	0.00030466	0.00138773	-0.558376	UP
USH1C	-1.03234	-0.919293	-3.63053	0.000312479	0.00141539	-0.414591	DOWN
COL17A1	1.03549	3.7943	3.62447	0.0003197	0.00144406	-0.801604	UP
SFTPA1	1.29107	8.94098	3.61739	0.000328336	0.00147691	-1.20687	UP
ALPPL2	-1.04763	-1.47011	-3.61155	0.000335633	0.00150463	-0.44896	DOWN
SERPINA4	-1.24179	-2.76998	-3.60221	0.000347592	0.00155038	-0.424065	DOWN
SFTPA2	1.22567	9.40074	3.58205	0.00037481	0.00165458	-1.34867	UP
KCNMB2_AS1	-1.08096	-1.29884	-3.56668	0.000396894	0.00174049	-0.615951	DOWN
LINC01234	-1.04903	-3.41496	-3.56186	0.000404075	0.00176641	-0.542972	DOWN
TTTY15	-1.48471	-2.2079	-3.54701	0.000426937	0.0018511	-0.642928	DOWN
EIF1AY	-1.60962	-1.32029	-3.50674	0.000495193	0.00210079	-0.831821	DOWN
PSCA	-1.06443	0.761467	-3.49405	0.000518733	0.00218831	-1.01247	DOWN
PADI1	1.11974	-1.29212	3.46957	0.000567121	0.00236711	-0.897905	UP
SPRR1B	1.32541	-1.57879	3.46163	0.000583703	0.00242522	-0.907776	UP
C12orf56	-1.00543	-1.46828	-3.38706	0.000763081	0.00304773	-1.20674	DOWN
ANXA10	-1.00634	-2.09505	-3.35832	0.000845023	0.00332629	-1.26707	DOWN
KRT14	1.02841	-1.36107	3.34534	0.000884644	0.00345888	-1.30509	UP
ZFY	-1.49713	-1.68694	-3.33045	0.000932239	0.00361116	-1.39028	DOWN
IGF2BP1	-1.16513	-1.04299	-3.32676	0.000944396	0.00365243	-1.43227	DOWN
DDX3Y	-1.61687	-0.227777	-3.3203	0.000966008	0.00372171	-1.52363	DOWN
GYG2P1	-1.06585	-3.7748	-3.29621	0.00105082	0.0039952	-1.41866	DOWN
UTY	-1.50095	-1.48532	-3.29162	0.00106774	0.00404686	-1.52672	DOWN
USP9Y	-1.52982	-1.01706	-3.28987	0.00107426	0.00406788	-1.56266	DOWN
XIST	1.81553	1.32055	3.24426	0.00125768	0.00464492	-1.77848	UP
TXLNGY	-1.57379	-1.07021	-3.24213	0.00126692	0.00467197	-1.71137	DOWN
SPRR3	1.05962	-3.2543	3.22634	0.00133737	0.0048934	-1.64239	UP
KDM5D	-1.56306	-0.455142	-3.19721	0.00147699	0.005315	-1.89452	DOWN
ANKS4B	-1.03779	-2.32302	-3.10877	0.00198754	0.00684257	-2.03792	DOWN
RPS4Y1	-1.63487	1.09948	-3.07163	0.00224684	0.00759813	-2.41658	DOWN
MS4A15	1.00533	1.33059	3.06063	0.0023294	0.00783104	-2.36993	UP
TTTY14	-1.05849	-3.21081	-2.94726	0.00335834	0.0106555	-2.4804	DOWN
SCGB3A1	1.0394	4.83926	2.93499	0.00349162	0.0110173	-3.12952	UP
PRKY	-1.1677	-1.41826	-2.85035	0.00455046	0.0137546	-2.83942	DOWN
HOXC13	-1.03546	-2.07146	-2.83746	0.00473515	0.0142128	-2.8333	DOWN
PGC	-1.03889	4.86384	-2.49766	0.0128271	0.032774	-4.38357	DOWN
