# Supplementary material for: Prognostic markers of ferroptosis-related long non-coding RNA in lung adenocarcinomas
Source: Front Genet. 2023 Feb 27;14:1118273. doi: 10.3389/fgene.2023.1118273 (PMC10009162; doi:10.3389/fgene.2023.1118273)
Supplement: Supplementary file 3 [file Table3.XLSX]

## Sheet: Sheet1
uni_cox_sig_gene	bate	Hazard_Ratio	lower.95	upper.95	z_pvalue	Wald_pvalue	Likelihood_pvalue
A2M_AS1	-0.201489	0.817512	0.701918	0.952143	0.00958518	0.00958518	0.0106997
AATBC	-0.140574	0.868859	0.785355	0.961242	0.00639712	0.00639712	0.00666544
ABALON	0.117512	1.12469	0.995563	1.27058	0.0589599	0.0589599	0.0573468
AC000123.2	-0.10394	0.90128	0.774221	1.04919	0.180044	0.180044	0.184045
AC000123.3	-0.0707473	0.931697	0.806335	1.07655	0.337288	0.337288	0.340958
AC004980.7	-0.116407	0.890113	0.765481	1.03504	0.130403	0.130403	0.128271
AC004988.1	-0.0650518	0.937019	0.852853	1.02949	0.175512	0.175512	0.176805
AC005253.2	-0.132378	0.87601	0.76628	1.00145	0.052537	0.052537	0.0538241
AC005387.2	-0.11198	0.894062	0.790064	1.01175	0.0759261	0.0759261	0.0776902
AC005562.1	-0.0660145	0.936117	0.773996	1.1322	0.496279	0.496279	0.496969
AC005785.2	-0.108791	0.896918	0.796927	1.00945	0.0712403	0.0712403	0.0720987
AC007292.3	-0.0821253	0.921157	0.801722	1.05838	0.246416	0.246416	0.249999
AC008278.2	-0.258573	0.772152	0.659896	0.903505	0.00125557	0.00125557	0.000580928
AC009120.3	-0.140858	0.868613	0.780712	0.96641	0.00966412	0.00966412	0.0113341
AC009120.5	-0.153459	0.857736	0.770413	0.954956	0.00508954	0.00508954	0.00588193
AC009120.6	-0.174718	0.839694	0.748031	0.942589	0.00305176	0.00305176	0.00340837
AC009303.2	0.0225232	1.02278	0.870843	1.20122	0.783698	0.783698	0.783699
AC009403.2	-0.127213	0.880546	0.74026	1.04742	0.150793	0.150793	0.150979
AC009506.1	-0.219914	0.802588	0.676704	0.951889	0.0115233	0.0115233	0.0117811
AC009961.3	-0.105221	0.900126	0.766064	1.05765	0.20097	0.20097	0.201197
AC010468.1	0.022742	1.023	0.916245	1.1422	0.685898	0.685898	0.686373
AC010504.2	-0.0823298	0.920968	0.789021	1.07498	0.296705	0.296705	0.296153
AC010894.3	0.0494003	1.05064	0.93051	1.18628	0.425218	0.425218	0.425547
AC010976.2	-0.054674	0.946794	0.840679	1.0663	0.367337	0.367337	0.369494
AC024560.3	-0.00630803	0.993712	0.857642	1.15137	0.933091	0.933091	0.933087
AC026271.5	-0.0175534	0.9826	0.831901	1.1606	0.836287	0.836287	0.836356
AC027601.1	-0.0834581	0.91993	0.822879	1.02843	0.142321	0.142321	0.143975
AC062029.1	-0.115145	0.891237	0.757792	1.04818	0.164115	0.164115	0.165095
AC068580.5	-0.0415084	0.959341	0.853708	1.07804	0.485563	0.485563	0.486268
AC069363.1	-0.0864868	0.917148	0.83365	1.00901	0.0757614	0.0757614	0.0738544
AC073254.1	-0.106405	0.89906	0.761795	1.06106	0.208097	0.208097	0.208132
AC073869.1	-0.00104698	0.998954	0.891893	1.11886	0.985558	0.985558	0.985555
AC074286.1	-0.102642	0.90245	0.765043	1.06454	0.223263	0.223263	0.223673
AC079922.2	0.0736107	1.07639	0.928274	1.24813	0.329776	0.329776	0.32904
AC084125.4	-0.0188514	0.981325	0.863767	1.11488	0.772153	0.772153	0.772337
AC090587.2	-0.0415512	0.9593	0.863891	1.06525	0.436919	0.436919	0.439456
AC090945.1	-0.0561036	0.945441	0.847216	1.05505	0.316144	0.316144	0.316364
AC092171.2	-0.0655717	0.936532	0.832125	1.05404	0.276912	0.276912	0.276621
AC092171.4	0.0888884	1.09296	0.960173	1.24411	0.178626	0.178626	0.17746
AC093323.3	-0.0841817	0.919264	0.763409	1.10694	0.374482	0.374482	0.371626
AC093627.10	-0.0383862	0.962341	0.87003	1.06445	0.455621	0.455621	0.458226
AC093627.9	-0.0121668	0.987907	0.862808	1.13114	0.860197	0.860197	0.860443
AC093642.5	-0.136902	0.872055	0.740587	1.02686	0.100585	0.100585	0.102256
AC093690.1	-0.0821192	0.921162	0.821745	1.03261	0.158747	0.158747	0.160231
AC093911.1	-0.266528	0.766035	0.632061	0.928405	0.00658084	0.00658084	0.0022859
AC099850.1	-0.0884672	0.915333	0.787212	1.06431	0.250188	0.250188	0.251539
AC104534.2	-0.105908	0.899507	0.80665	1.00305	0.0567656	0.0567656	0.056137
AC104809.2	-0.103824	0.901384	0.828761	0.980371	0.0154134	0.0154134	0.0119785
AC108463.2	0.0635001	1.06556	0.923519	1.22945	0.38433	0.38433	0.382359
AC109642.1	-0.173663	0.84058	0.765832	0.922624	0.000257357	0.000257357	0.000288903
AC113189.5	-0.0988971	0.905836	0.782448	1.04868	0.185594	0.185594	0.185728
AC114776.1	0.0539462	1.05543	0.928147	1.20016	0.410651	0.410651	0.412614
AC138035.2	-0.085233	0.918298	0.807986	1.04367	0.191779	0.191779	0.194759
AC139887.4	-0.0679104	0.934344	0.83526	1.04518	0.235099	0.235099	0.236354
AC141586.5	0.0305269	1.031	0.86918	1.22294	0.726006	0.726006	0.725927
AC144652.1	0.0150034	1.01512	0.903057	1.14108	0.80151	0.80151	0.801617
AC245100.1	-0.00458095	0.99543	0.891579	1.11138	0.935053	0.935053	0.935083
ACTA2_AS1	-0.0490609	0.952123	0.855848	1.05923	0.367042	0.367042	0.368036
ADAMTS9_AS1	-0.122438	0.884761	0.796569	0.982717	0.0222902	0.0222902	0.0209631
ADIRF_AS1	-0.0738761	0.928787	0.841893	1.02465	0.140455	0.140455	0.139007
ADNP_AS1	-0.186946	0.829488	0.696049	0.988508	0.0366964	0.0366964	0.0376527
ADPGK_AS1	-0.257312	0.773127	0.668125	0.89463	0.000550221	0.000550221	0.000708435
AF131215.2	-0.160018	0.852129	0.769345	0.94382	0.00214892	0.00214892	0.00227696
AF230666.2	-0.062658	0.939265	0.806579	1.09378	0.420027	0.420027	0.421354
AL133243.1	-0.0415401	0.959311	0.819556	1.1229	0.605093	0.605093	0.605018
AL133243.2	-0.129262	0.878744	0.745377	1.03597	0.123771	0.123771	0.123566
AL162151.3	0.0149277	1.01504	0.897269	1.14827	0.812474	0.812474	0.812849
AL365181.2	-0.0908901	0.913118	0.783783	1.0638	0.24347	0.24347	0.244895
AL513327.1	-0.000342803	0.999657	0.886027	1.12786	0.995557	0.995557	0.995557
ALG1L9P	-0.111846	0.894182	0.773266	1.03401	0.13134	0.13134	0.131891
ALKBH3_AS1	-0.138145	0.870972	0.767032	0.988997	0.0331221	0.0331221	0.0366345
ALMS1_IT1	0.0514621	1.05281	0.93323	1.18771	0.402824	0.402824	0.403262
ALOX12_AS1	-0.129989	0.878105	0.731303	1.05438	0.163719	0.163719	0.163924
ANKRD10_IT1	-0.0847178	0.918771	0.811413	1.04033	0.181464	0.181464	0.183143
AP000432.1	-0.0448245	0.956165	0.820441	1.11434	0.566049	0.566049	0.566125
AP000442.1	-0.0608593	0.940956	0.797199	1.11064	0.471851	0.471851	0.473065
AP000866.1	-0.109342	0.896424	0.791048	1.01584	0.0865824	0.0865824	0.0869998
AP001189.4	-0.0897014	0.914204	0.825852	1.01201	0.0836717	0.0836717	0.0837574
AP001372.2	-0.0850411	0.918475	0.768685	1.09745	0.349161	0.349161	0.347469
AP001412.1	-0.0206982	0.979515	0.861449	1.11376	0.752119	0.752119	0.752349
AP001437.1	-0.0734695	0.929164	0.823077	1.04893	0.234935	0.234935	0.233797
AP006621.5	0.0331062	1.03366	0.904142	1.18173	0.627901	0.627901	0.627913
AP4B1_AS1	-0.140521	0.868905	0.774759	0.974491	0.0163247	0.0163247	0.0169938
APTR	-0.277565	0.757626	0.64339	0.892146	0.000872966	0.000872966	0.000870471
AQP4_AS1	-0.104515	0.900761	0.833551	0.973391	0.0082513	0.0082513	0.00776185
ARIH2OS	-0.308857	0.734286	0.615854	0.875493	0.000578179	0.000578179	0.00067763
ARRDC1_AS1	-0.146425	0.863791	0.720803	1.03514	0.112767	0.112767	0.112606
ASB16_AS1	-0.132191	0.876174	0.734854	1.04467	0.140753	0.140753	0.143651
ASH1L_AS1	-0.127671	0.880143	0.750562	1.0321	0.11614	0.11614	0.116575
ASMTL_AS1	-0.0562911	0.945264	0.87386	1.0225	0.16012	0.16012	0.161249
ATP1A1_AS1	-0.154631	0.856731	0.727031	1.00957	0.0648545	0.0648545	0.0657074
ATP2A1_AS1	-0.0276901	0.97269	0.867914	1.09011	0.633945	0.633945	0.633743
B4GALT1_AS1	-0.107712	0.897886	0.763078	1.05651	0.194392	0.194392	0.193483
BAALC_AS1	-0.0805599	0.9226	0.807039	1.05471	0.238052	0.238052	0.242047
BACE1_AS	-0.0142172	0.985883	0.843964	1.15167	0.857718	0.857718	0.857885
BACH1_IT1	-0.0384287	0.9623	0.840698	1.10149	0.577166	0.577166	0.578
BCDIN3D_AS1	-0.0624489	0.939461	0.802976	1.09915	0.435572	0.435572	0.436548
BDNF_AS	-0.0185245	0.981646	0.867656	1.11061	0.76865	0.76865	0.769018
BMS1P4	-0.142504	0.867184	0.75619	0.994471	0.0414201	0.0414201	0.0418103
BOLA3_AS1	-0.119419	0.887436	0.786711	1.00106	0.0520408	0.0520408	0.0545504
BRWD1_AS2	-0.0501186	0.951117	0.845185	1.07033	0.405471	0.405471	0.405893
C10orf55	0.029731	1.03018	0.943131	1.12526	0.509207	0.509207	0.508209
C15orf56	-0.187091	0.829369	0.728122	0.944693	0.0048555	0.0048555	0.00531391
C1orf147	-0.122961	0.884298	0.786279	0.994537	0.0402319	0.0402319	0.0415951
C1orf220	-0.00338847	0.996617	0.886767	1.12008	0.954651	0.954651	0.954661
C1orf229	-0.163069	0.849532	0.749919	0.962377	0.0103888	0.0103888	0.0108418
C1RL_AS1	-0.0678041	0.934443	0.823949	1.05976	0.290952	0.290952	0.292722
C22orf34	-0.107547	0.898035	0.789404	1.02161	0.102071	0.102071	0.104402
C2orf27A	0.0734714	1.07624	0.934983	1.23883	0.306083	0.306083	0.302614
C3orf35	-0.15214	0.858868	0.757435	0.973886	0.0176618	0.0176618	0.0183369
C5orf66	0.0491919	1.05042	0.923497	1.19479	0.45405	0.45405	0.451906
C6orf99	0.0266102	1.02697	0.904548	1.16596	0.68115	0.68115	0.681288
C9orf139	-0.126003	0.881612	0.796128	0.976276	0.0154626	0.0154626	0.0157588
C9orf147	-0.146374	0.863835	0.728259	1.02465	0.092876	0.092876	0.0953289
C9orf163	-0.0854607	0.918089	0.820497	1.02729	0.136114	0.136114	0.135916
CACNA1C_AS1	-0.124301	0.883114	0.786636	0.991425	0.0352157	0.0352157	0.0365619
CACTIN_AS1	-0.0451072	0.955895	0.845861	1.08024	0.469728	0.469728	0.470716
CAHM	-0.121399	0.885681	0.783744	1.00088	0.051664	0.051664	0.0523489
CARD8_AS1	-0.189729	0.827184	0.709483	0.964411	0.0154058	0.0154058	0.0151627
CASC2	-0.110489	0.895396	0.781694	1.02564	0.110795	0.110795	0.109894
CBR3_AS1	-0.221489	0.801325	0.695683	0.923008	0.00213561	0.00213561	0.00216772
CCDC183_AS1	-0.0725562	0.930013	0.820033	1.05474	0.258504	0.258504	0.261313
CCNT2_AS1	-0.24218	0.784915	0.657268	0.937353	0.00748623	0.00748623	0.00768836
CD27_AS1	-0.0838543	0.919565	0.783751	1.07891	0.303752	0.303752	0.307572
CEBPB_AS1	-0.064429	0.937603	0.808036	1.08795	0.395823	0.395823	0.394484
CELF2_AS1	-0.0836774	0.919728	0.8409	1.00595	0.0672056	0.0672056	0.0680467
CH17_340M24.3	-0.274874	0.759668	0.652934	0.883849	0.000373261	0.000373261	0.000380217
CIRBP_AS1	0.0383257	1.03907	0.912037	1.1838	0.564581	0.564581	0.563818
CKMT2_AS1	-0.131822	0.876497	0.739768	1.0385	0.127654	0.127654	0.128428
COX10_AS1	-0.094457	0.909867	0.745648	1.11025	0.352317	0.352317	0.352102
CRNDE	-0.246634	0.781427	0.709008	0.861243	6.68271e-07	6.68271e-07	2.05653e-06
CRTC3_AS1	0.0282506	1.02865	0.885854	1.19447	0.711022	0.711022	0.710875
CTBP1_AS	-0.0457445	0.955286	0.857151	1.06466	0.408167	0.408167	0.410357
CTC_338M12.4	-0.0817226	0.921528	0.793911	1.06966	0.282579	0.282579	0.283478
CYP51A1_AS1	-0.0865445	0.917095	0.795538	1.05722	0.2329	0.2329	0.234702
DANCR	-0.187512	0.829019	0.707192	0.971833	0.0207617	0.0207617	0.0195358
DARS_AS1	-0.0062205	0.993799	0.852817	1.15809	0.936483	0.936483	0.936478
DDX11_AS1	0.0984991	1.10351	0.964524	1.26253	0.151549	0.151549	0.150992
DGCR11	-0.0276936	0.972686	0.819718	1.1542	0.751069	0.751069	0.751
DGUOK_AS1	-0.0921923	0.91193	0.788685	1.05443	0.213324	0.213324	0.214329
DHRS4_AS1	-0.188222	0.828431	0.703086	0.976122	0.0245317	0.0245317	0.0256254
DICER1_AS1	-0.117135	0.889465	0.781224	1.0127	0.0768449	0.0768449	0.0761895
DLEU1	0.0171338	1.01728	0.857264	1.20717	0.844438	0.844438	0.844469
DLEU2	-0.0505602	0.950697	0.82153	1.10017	0.497379	0.497379	0.496339
DLEU2L	-0.078863	0.924167	0.829174	1.03004	0.15413	0.15413	0.157027
DLGAP1_AS1	0.114824	1.12168	0.982196	1.28096	0.0901119	0.0901119	0.0937649
DLGAP1_AS2	0.136375	1.14611	1.02943	1.27602	0.0127979	0.0127979	0.0140973
DLGAP4_AS1	-0.15658	0.855063	0.740912	0.986801	0.0322171	0.0322171	0.0327749
DNAJC27_AS1	-0.0800369	0.923082	0.799175	1.0662	0.276453	0.276453	0.276205
DNAJC9_AS1	-0.0668628	0.935324	0.835288	1.04734	0.246646	0.246646	0.245787
DNM3OS	-0.0775642	0.925368	0.819377	1.04507	0.211404	0.211404	0.211108
DNMBP_AS1	-0.0267267	0.973627	0.855027	1.10868	0.686747	0.686747	0.687357
DPP9_AS1	-0.049788	0.951431	0.845532	1.07059	0.408256	0.408256	0.410315
DTX2P1_UPK3BP1_PMS2P11	-0.076015	0.926802	0.816238	1.05234	0.240873	0.240873	0.242522
EAF1_AS1	-0.109512	0.896271	0.779016	1.03118	0.125812	0.125812	0.127108
EDRF1_AS1	-0.102427	0.902644	0.812529	1.00275	0.0562991	0.0562991	0.0574532
EIF1B_AS1	-0.046308	0.954748	0.820482	1.11099	0.54926	0.54926	0.550775
ENTPD1_AS1	-0.0570661	0.944532	0.793904	1.12374	0.519696	0.519696	0.520828
ENTPD3_AS1	-0.149133	0.861454	0.736897	1.00706	0.0612605	0.0612605	0.0616297
EP300_AS1	-0.169409	0.844164	0.740666	0.962125	0.0111317	0.0111317	0.0116419
EPB41L4A_AS1	-0.00103141	0.998969	0.836989	1.1923	0.990883	0.990883	0.990883
EXOC3_AS1	-0.143615	0.866222	0.754301	0.994748	0.0418952	0.0418952	0.0423679
EXTL3_AS1	-0.0847062	0.918782	0.83577	1.01004	0.0795653	0.0795653	0.0820868
FAM13A_AS1	-0.108712	0.896989	0.797104	1.00939	0.0711059	0.0711059	0.0729497
FAM157C	-0.0223799	0.977869	0.875824	1.0918	0.690629	0.690629	0.690961
FAM83C_AS1	-0.000788162	0.999212	0.884157	1.12924	0.989925	0.989925	0.989925
FAM83H_AS1	0.047087	1.04821	0.922785	1.19069	0.468979	0.468979	0.467341
FBXL19_AS1	0.022432	1.02269	0.905742	1.15473	0.717308	0.717308	0.717074
FENDRR	-0.0953423	0.909062	0.842709	0.980638	0.0136797	0.0136797	0.0148941
FGD5_AS1	-0.0330213	0.967518	0.786462	1.19026	0.754757	0.754757	0.754935
FLG_AS1	0.0719327	1.07458	0.973439	1.18624	0.153804	0.153804	0.151554
FLJ20021	0.0311481	1.03164	0.870823	1.22215	0.718661	0.718661	0.718093
FLJ37453	-0.233385	0.791849	0.670486	0.93518	0.00596903	0.00596903	0.0057901
FLJ46284	-0.11534	0.891064	0.785892	1.01031	0.0718758	0.0718758	0.0720623
FMR1_IT1	-0.131149	0.877087	0.780004	0.986254	0.0284354	0.0284354	0.0302343
FOXD2_AS1	0.0546821	1.0562	0.921998	1.20995	0.430309	0.430309	0.429723
FTX	-0.135879	0.872948	0.75751	1.00598	0.0604367	0.0604367	0.0598055
GABPB1_AS1	-0.0690468	0.933283	0.832704	1.04601	0.235312	0.235312	0.234059
GAS5	-0.0719928	0.930538	0.813894	1.0639	0.292093	0.292093	0.289506
GAS5_AS1	-0.0251599	0.975154	0.822724	1.15583	0.771727	0.771727	0.771836
GAS8_AS1	-0.0289128	0.971501	0.877135	1.07602	0.579183	0.579183	0.579497
GHET1	-0.0182939	0.981872	0.85842	1.12308	0.789589	0.789589	0.789584
GHRLOS	-0.0590718	0.942639	0.835113	1.06401	0.33911	0.33911	0.341477
GNG12_AS1	-0.0799452	0.923167	0.82838	1.0288	0.148091	0.148091	0.151122
GS1_124K5.4	-0.126016	0.8816	0.773205	1.00519	0.0597543	0.0597543	0.0609502
GSN_AS1	-0.0845439	0.918931	0.817258	1.03325	0.157609	0.157609	0.159544
GTF3C2_AS1	-0.0987989	0.905925	0.809378	1.01399	0.0857327	0.0857327	0.0883891
GUSBP11	-0.155081	0.856345	0.764733	0.958933	0.00722368	0.00722368	0.00707811
HAGLR	-0.0544241	0.94703	0.885118	1.01327	0.114635	0.114635	0.12055
HAS2_AS1	0.0849479	1.08866	0.980291	1.20901	0.112314	0.112314	0.110157
HCG11	-0.0784983	0.924504	0.802555	1.06498	0.276756	0.276756	0.278583
HCG18	-0.209014	0.811384	0.654618	1.00569	0.0563704	0.0563704	0.0557194
HCG25	-0.193487	0.824081	0.699213	0.971248	0.0210017	0.0210017	0.0212143
HCG27	-0.112894	0.893245	0.801038	0.996066	0.0422679	0.0422679	0.0437149
HCP5	-0.000714838	0.999285	0.888665	1.12368	0.990472	0.990472	0.990472
HEIH	-0.239811	0.786776	0.649234	0.953458	0.0144412	0.0144412	0.0134185
HELLPAR	-0.00569137	0.994325	0.876392	1.12813	0.929594	0.929594	0.929563
HHATL_AS1	-0.106447	0.899022	0.809129	0.998903	0.0476601	0.0476601	0.040363
HID1_AS1	-0.0789642	0.924073	0.818963	1.04267	0.199951	0.199951	0.199824
HIPK1_AS1	-0.0949565	0.909413	0.798088	1.03627	0.15408	0.15408	0.15645
HLA_DQB1_AS1	-0.129408	0.878615	0.808979	0.954246	0.00212923	0.00212923	0.00245817
HLA_F_AS1	-0.0343493	0.966234	0.860172	1.08537	0.562582	0.562582	0.563414
HLX_AS1	-0.188278	0.828384	0.719763	0.953398	0.00865367	0.00865367	0.00744266
HM13_IT1	-0.0580772	0.943577	0.831542	1.07071	0.367813	0.367813	0.370529
HMGN3_AS1	-0.14431	0.865619	0.747382	1.00256	0.0541279	0.0541279	0.0525172
HYI_AS1	-0.0172521	0.982896	0.868737	1.11206	0.784181	0.784181	0.784288
IDH1_AS1	-0.0124042	0.987672	0.873071	1.11732	0.843733	0.843733	0.843813
IGBP1_AS1	-0.0602788	0.941502	0.842795	1.05177	0.286092	0.286092	0.288845
INE1	-0.0963612	0.908136	0.796385	1.03557	0.150352	0.150352	0.152605
INHBA_AS1	0.0206211	1.02084	0.91031	1.14478	0.724311	0.724311	0.724214
INTS6_AS1	-0.0818391	0.92142	0.792888	1.07079	0.285664	0.285664	0.286359
IPO9_AS1	-0.182717	0.833004	0.717252	0.967436	0.0166806	0.0166806	0.0167607
IQCH_AS1	-0.0533021	0.948094	0.793315	1.13307	0.557778	0.557778	0.558728
ITGA9_AS1	-0.265644	0.766712	0.658745	0.892376	0.000602691	0.000602691	0.000631358
ITGB2_AS1	-0.082796	0.920539	0.842854	1.00538	0.0656794	0.0656794	0.065735
JPX	-0.0880169	0.915745	0.744245	1.12677	0.405464	0.405464	0.40496
KCNIP2_AS1	-0.059509	0.942227	0.811477	1.09404	0.434952	0.434952	0.435782
KCTD21_AS1	-0.106182	0.899261	0.78329	1.0324	0.131733	0.131733	0.132915
KDM4A_AS1	-0.111109	0.894841	0.777064	1.03047	0.122806	0.122806	0.124594
KIF9_AS1	0.058994	1.06077	0.897852	1.25325	0.488038	0.488038	0.488788
KMT2E_AS1	-0.12952	0.878517	0.770726	1.00138	0.0524693	0.0524693	0.0531155
KTN1_AS1	0.122403	1.13021	0.980756	1.30244	0.0907507	0.0907507	0.0908328
L3MBTL4_AS1	-0.136944	0.872019	0.774071	0.982362	0.0242787	0.0242787	0.02598
LAMTOR5_AS1	-0.0560968	0.945448	0.800474	1.11668	0.508917	0.508917	0.50891
LBX2_AS1	-0.0579391	0.943707	0.824137	1.08063	0.401919	0.401919	0.401534
LENG8_AS1	-0.0413731	0.959471	0.836407	1.10064	0.554689	0.554689	0.555602
LGALS8_AS1	0.0365248	1.0372	0.926493	1.16114	0.525933	0.525933	0.525418
LINC00106	-0.0587967	0.942898	0.871411	1.02025	0.143854	0.143854	0.146305
LINC00115	-0.149326	0.861288	0.760264	0.975736	0.0189847	0.0189847	0.0194109
LINC00174	-0.0829443	0.920402	0.815949	1.03823	0.177153	0.177153	0.179836
LINC00205	0.0696211	1.0721	0.92995	1.23598	0.33741	0.33741	0.336995
LINC00235	-0.0432356	0.957686	0.851445	1.07718	0.471111	0.471111	0.471264
LINC00239	-0.00183771	0.998164	0.870788	1.14417	0.978951	0.978951	0.978953
LINC00240	-0.221065	0.801665	0.704047	0.912817	0.000847177	0.000847177	0.000819537
LINC00265	-0.0889744	0.914869	0.80665	1.03761	0.165987	0.165987	0.167339
LINC00294	0.0100466	1.0101	0.854438	1.19411	0.906339	0.906339	0.906305
LINC00324	-0.346231	0.707349	0.604438	0.827781	1.58793e-05	1.58793e-05	1.63722e-05
LINC00339	-0.169101	0.844423	0.706568	1.00917	0.0629516	0.0629516	0.0625489
LINC00426	-0.18962	0.827274	0.732414	0.93442	0.00227666	0.00227666	0.00234615
LINC00449	-0.142688	0.867024	0.759362	0.989951	0.0349223	0.0349223	0.035526
LINC00467	0.0176893	1.01785	0.875331	1.18357	0.818212	0.818212	0.818311
LINC00471	-0.00935391	0.99069	0.855666	1.14702	0.900425	0.900425	0.900478
LINC00472	-0.120176	0.886764	0.795575	0.988407	0.0299626	0.0299626	0.028511
LINC00476	-0.165736	0.84727	0.719383	0.997893	0.0471189	0.0471189	0.0488532
LINC00482	-0.0408823	0.959942	0.875336	1.05273	0.385149	0.385149	0.386727
LINC00506	-0.0472707	0.953829	0.843966	1.07799	0.448988	0.448988	0.450133
LINC00526	-0.242898	0.784352	0.66894	0.919675	0.00277986	0.00277986	0.00322855
LINC00565	0.0141087	1.01421	0.905193	1.13635	0.807871	0.807871	0.807989
LINC00630	-0.0920151	0.912091	0.766422	1.08545	0.300003	0.300003	0.300788
LINC00656	-0.0915897	0.91248	0.810447	1.02736	0.130064	0.130064	0.127017
LINC00667	-0.223253	0.799912	0.655996	0.975402	0.0273796	0.0273796	0.0288363
LINC00685	-0.0477865	0.953337	0.857784	1.05954	0.375192	0.375192	0.376428
LINC00702	-0.0359013	0.964736	0.875671	1.06286	0.467573	0.467573	0.468065
LINC00847	-0.284616	0.752303	0.620687	0.911828	0.00372353	0.00372353	0.00335065
LINC00861	-0.183502	0.83235	0.75393	0.918927	0.000278408	0.000278408	0.000284347
LINC00863	-0.0903264	0.913633	0.781497	1.06811	0.2571	0.2571	0.258209
LINC00892	-0.210454	0.810216	0.733548	0.894897	3.3336e-05	3.3336e-05	3.93536e-05
LINC00893	-0.0988783	0.905853	0.824872	0.994785	0.0385085	0.0385085	0.0394224
LINC00894	-0.0599075	0.941852	0.85508	1.03743	0.224432	0.224432	0.227815
LINC00896	-0.0903609	0.913601	0.834905	0.999716	0.0492816	0.0492816	0.048297
LINC00899	-0.144408	0.865534	0.746531	1.00351	0.0556767	0.0556767	0.0568383
LINC00909	-0.152613	0.858462	0.71457	1.03133	0.103017	0.103017	0.10597
LINC00910	-0.135614	0.87318	0.741791	1.02784	0.103117	0.103117	0.103685
LINC00920	0.00341028	1.00342	0.884095	1.13884	0.957894	0.957894	0.957893
LINC00921	-0.246097	0.781846	0.672751	0.908634	0.00132947	0.00132947	0.00143265
LINC00924	-0.0595412	0.942197	0.853895	1.03963	0.235667	0.235667	0.235063
LINC00942	0.0456123	1.04667	0.995399	1.10058	0.0750785	0.0750785	0.0818277
LINC00963	-0.096436	0.908068	0.756711	1.0897	0.299924	0.299924	0.298942
LINC00968	-0.166512	0.846613	0.770575	0.930154	0.000524411	0.000524411	0.000515058
LINC00987	-0.166236	0.846846	0.738087	0.971631	0.0177729	0.0177729	0.0177461
LINC00996	-0.176022	0.8386	0.756597	0.92949	0.000800443	0.000800443	0.000880533
LINC00997	0.0710986	1.07369	0.927209	1.2433	0.342078	0.342078	0.338636
LINC01001	-0.0552724	0.946227	0.847544	1.0564	0.325321	0.325321	0.328427
LINC01003	-0.203723	0.815688	0.699344	0.951388	0.00946874	0.00946874	0.00954981
LINC01004	-0.103377	0.901787	0.798286	1.01871	0.0965122	0.0965122	0.0973208
LINC01010	-0.0852724	0.918262	0.838465	1.00565	0.0660021	0.0660021	0.0660202
LINC01011	-0.149087	0.861494	0.725563	1.02289	0.0888251	0.0888251	0.0897035
LINC01023	-0.0615322	0.940323	0.819106	1.07948	0.382194	0.382194	0.385721
LINC01089	-0.105899	0.899516	0.803973	1.00641	0.064546	0.064546	0.065061
LINC01094	-0.0389026	0.961844	0.867588	1.06634	0.459725	0.459725	0.460254
LINC01106	-0.0435001	0.957432	0.853098	1.07453	0.459948	0.459948	0.461015
LINC01126	-0.103812	0.901395	0.804732	1.00967	0.0728613	0.0728613	0.075116
LINC01128	-0.2025	0.816687	0.665114	1.0028	0.0532054	0.0532054	0.053475
LINC01137	0.135228	1.1448	0.994187	1.31823	0.06025	0.06025	0.0602075
LINC01140	-0.0661034	0.936034	0.836059	1.04796	0.251369	0.251369	0.256088
LINC01144	-0.184782	0.831286	0.729732	0.946972	0.00544322	0.00544322	0.00566778
LINC01150	-0.196045	0.821976	0.73505	0.919181	0.000586667	0.000586667	0.000687252
LINC01176	-0.0858164	0.917763	0.81474	1.03381	0.157777	0.157777	0.15971
LINC01184	-0.0678717	0.93438	0.774958	1.1266	0.477033	0.477033	0.478722
LINC01197	-0.0804886	0.922665	0.820632	1.03739	0.178264	0.178264	0.179301
LINC01215	-0.165602	0.847384	0.772814	0.929149	0.00042579	0.00042579	0.000426294
LINC01266	-0.127565	0.880236	0.789967	0.98082	0.0208448	0.0208448	0.0220546
LINC01267	-0.0765459	0.92631	0.846594	1.01353	0.095477	0.095477	0.0915006
LINC01269	0.0792221	1.08244	0.995529	1.17695	0.06359	0.06359	0.0659379
LINC01270	0.00777717	1.00781	0.911455	1.11435	0.879434	0.879434	0.87932
LINC01271	-0.0364665	0.96419	0.867688	1.07143	0.497932	0.497932	0.498665
LINC01278	-0.0637573	0.938233	0.802192	1.09734	0.425034	0.425034	0.43034
LINC01311	-0.0746279	0.928089	0.823348	1.04615	0.221911	0.221911	0.222731
LINC01341	-0.00930141	0.990742	0.902957	1.08706	0.844224	0.844224	0.844242
LINC01347	-0.0510336	0.950247	0.833901	1.08282	0.44377	0.44377	0.444338
LINC01352	-0.226605	0.797236	0.712827	0.891639	7.22806e-05	7.22806e-05	8.51757e-05
LINC01355	-0.0832247	0.920144	0.823688	1.0279	0.140753	0.140753	0.143856
LINC01376	-0.0465361	0.95453	0.841013	1.08337	0.471289	0.471289	0.470795
LINC01389	0.0547466	1.05627	0.932194	1.19687	0.390516	0.390516	0.389426
LINC01415	-0.00131547	0.998685	0.896104	1.11301	0.981021	0.981021	0.981022
LINC01422	-0.0766371	0.926226	0.836109	1.02606	0.142255	0.142255	0.143019
LINC01424	-0.0363103	0.964341	0.851884	1.09164	0.566002	0.566002	0.565804
LINC01513	-0.0640663	0.937943	0.857079	1.02644	0.163697	0.163697	0.156172
LINC01521	-0.0446289	0.956352	0.828737	1.10362	0.541378	0.541378	0.540852
LINC01534	-0.12535	0.882188	0.756201	1.02917	0.110864	0.110864	0.113664
LINC01560	-0.1778	0.83711	0.69761	1.0045	0.0559223	0.0559223	0.0575377
LINC01564	0.0353103	1.03594	0.968641	1.10792	0.302867	0.302867	0.302917
LINC01569	-0.0173608	0.982789	0.860921	1.12191	0.797169	0.797169	0.796946
LINC01571	-0.0493116	0.951884	0.875593	1.03482	0.247316	0.247316	0.238131
LINC01572	0.0617268	1.06367	0.949709	1.19131	0.28572	0.28572	0.285093
LINC01578	-0.155008	0.856408	0.715102	1.02564	0.0920213	0.0920213	0.0911172
LINC01588	0.0198768	1.02008	0.873949	1.19064	0.801061	0.801061	0.801047
LINC_PINT	-0.182971	0.832792	0.725954	0.955354	0.00900263	0.00900263	0.00956808
LIPE_AS1	-0.0762895	0.926548	0.791499	1.08464	0.342549	0.342549	0.341898
LOH12CR2	-0.157632	0.854164	0.733039	0.995304	0.0433534	0.0433534	0.0447712
LPP_AS2	-0.0116371	0.98843	0.856418	1.14079	0.873592	0.873592	0.873677
MAGI2_AS3	-0.040114	0.96068	0.849044	1.08699	0.524476	0.524476	0.525719
MAP3K14_AS1	0.00127447	1.00128	0.866697	1.15675	0.986193	0.986193	0.986192
MAPKAPK5_AS1	-0.0678257	0.934423	0.75811	1.15174	0.524939	0.524939	0.524608
MATN1_AS1	-0.12538	0.882161	0.770263	1.01032	0.0700376	0.0700376	0.0708168
MBNL1_AS1	-0.0902211	0.913729	0.805032	1.0371	0.162657	0.162657	0.165474
MCCC1_AS1	-0.115565	0.890863	0.805931	0.984745	0.0237783	0.0237783	0.0255051
MCM3AP_AS1	-0.0732051	0.92941	0.801016	1.07838	0.334498	0.334498	0.335449
MED14OS	-0.0522252	0.949115	0.798079	1.12874	0.554809	0.554809	0.55545
MGC16275	-0.0891697	0.91469	0.814158	1.02764	0.13334	0.13334	0.135149
MID1IP1_AS1	-0.132833	0.875611	0.779917	0.983046	0.0244784	0.0244784	0.0259829
MIR100HG	-0.0104157	0.989638	0.906547	1.08035	0.815929	0.815929	0.81594
MIR155HG	-0.133207	0.875284	0.779504	0.982832	0.0242692	0.0242692	0.0246477
MIR210HG	0.0874013	1.09133	0.965777	1.23321	0.161046	0.161046	0.160744
MIR22HG	-0.205491	0.814247	0.698235	0.949535	0.00878655	0.00878655	0.00883427
MIR497HG	-0.209828	0.810724	0.70699	0.929677	0.00266598	0.00266598	0.00287252
MIR503HG	-0.00377617	0.996231	0.911329	1.08904	0.933781	0.933781	0.933795
MIR600HG	-0.128499	0.879414	0.790583	0.978228	0.0180237	0.0180237	0.0194944
MIR762HG	-0.209398	0.811072	0.678979	0.968865	0.02096	0.02096	0.0206723
MIS18A_AS1	-0.048097	0.953041	0.838667	1.08301	0.4609	0.4609	0.461351
MKLN1_AS	0.0216201	1.02186	0.861635	1.21187	0.803773	0.803773	0.803705
MKNK1_AS1	-0.0736701	0.928978	0.831153	1.03832	0.194408	0.194408	0.197202
MMP25_AS1	-0.0107341	0.989323	0.87393	1.11995	0.865295	0.865295	0.865331
MORF4L2_AS1	-0.154674	0.856695	0.760052	0.965626	0.011318	0.011318	0.0118702
MRGPRF_AS1	-0.0717014	0.930809	0.812939	1.06577	0.299305	0.299305	0.296646
MYHAS	0.0198542	1.02005	0.903833	1.15122	0.747685	0.747685	0.748081
MYLK_AS1	-0.0692288	0.933113	0.817752	1.06475	0.303865	0.303865	0.302917
MZF1_AS1	-0.0204957	0.979713	0.851058	1.12782	0.775378	0.775378	0.775539
N4BP2L2_IT2	-0.126049	0.881572	0.778374	0.998452	0.0472161	0.0472161	0.0485245
NAPA_AS1	0.0596512	1.06147	0.89723	1.25577	0.486724	0.486724	0.484642
NARF_IT1	-0.0618675	0.940007	0.846292	1.0441	0.24826	0.24826	0.251611
NBR2	-0.0658439	0.936277	0.801487	1.09373	0.406412	0.406412	0.408369
NCBP2_AS1	-0.0537007	0.947716	0.851282	1.05507	0.326687	0.326687	0.328672
NDUFB2_AS1	-0.0413012	0.95954	0.787798	1.16872	0.681464	0.681464	0.68143
NDUFV2_AS1	-0.207673	0.812472	0.678301	0.973183	0.024124	0.024124	0.0246141
NEAT1	-0.0700998	0.932301	0.84219	1.03205	0.176495	0.176495	0.179005
NFYC_AS1	-0.171019	0.842805	0.744343	0.954293	0.0069745	0.0069745	0.0074324
NIFK_AS1	-0.26942	0.763822	0.627444	0.929843	0.00725684	0.00725684	0.00714755
NKX2_1_AS1	-0.129219	0.878781	0.827775	0.93293	2.27926e-05	2.27926e-05	8.02781e-05
NOP14_AS1	0.0088954	1.00894	0.831995	1.22351	0.927956	0.927956	0.927964
NPTN_IT1	-0.045289	0.955721	0.865747	1.05505	0.369315	0.369315	0.373496
NR2F2_AS1	0.0369288	1.03762	0.916327	1.17497	0.560404	0.560404	0.55927
NRSN2_AS1	-0.110708	0.8952	0.76494	1.04764	0.16763	0.16763	0.167893
NUTM2A_AS1	-0.112519	0.89358	0.743028	1.07464	0.231976	0.231976	0.234794
NUTM2B_AS1	-0.173053	0.841093	0.684194	1.03397	0.100423	0.100423	0.101534
OCIAD1_AS1	-0.0901492	0.913795	0.803884	1.03873	0.167968	0.167968	0.171465
OGFR_AS1	-0.0948342	0.909524	0.805163	1.02741	0.12724	0.12724	0.129201
OGFRP1	0.283395	1.32763	1.14149	1.54412	0.000235961	0.000235961	0.00026896
OIP5_AS1	-0.0789591	0.924078	0.756126	1.12933	0.4404	0.4404	0.440301
OLMALINC	-0.0310491	0.969428	0.8411	1.11734	0.668237	0.668237	0.668325
OSGEPL1_AS1	-0.118417	0.888326	0.770674	1.02394	0.10234	0.10234	0.105048
OTUD6B_AS1	-0.0261961	0.974144	0.794709	1.19409	0.800888	0.800888	0.800803
PACERR	-0.00248212	0.997521	0.916718	1.08545	0.954075	0.954075	0.954074
PAN3_AS1	-0.220836	0.801848	0.702985	0.914616	0.0010041	0.0010041	0.00135902
PARD3_AS1	-0.0569502	0.944641	0.847742	1.05262	0.302381	0.302381	0.301339
PAXBP1_AS1	-0.169693	0.843923	0.722718	0.985455	0.0319385	0.0319385	0.0332749
PAXIP1_AS1	-0.223877	0.799414	0.682134	0.936858	0.00567964	0.00567964	0.00578251
PAXIP1_AS2	-0.1281	0.879765	0.751169	1.03038	0.112101	0.112101	0.115642
PCAT19	-0.137819	0.871256	0.767285	0.989316	0.0335341	0.0335341	0.0332889
PCAT6	-0.0432025	0.957717	0.850374	1.07861	0.476283	0.476283	0.476878
PCBP1_AS1	-0.258763	0.772006	0.641811	0.928611	0.0060341	0.0060341	0.00598273
PCED1B_AS1	-0.170246	0.843458	0.744161	0.956004	0.00772146	0.00772146	0.00857644
PDCD4_AS1	-0.0640763	0.937933	0.787099	1.11767	0.4738	0.4738	0.474389
PHKA2_AS1	-0.0582896	0.943377	0.828286	1.07446	0.379895	0.379895	0.380698
PIK3CD_AS1	-0.176315	0.838354	0.737842	0.952559	0.00681276	0.00681276	0.0069766
PINK1_AS	-0.146731	0.863527	0.71729	1.03958	0.121151	0.121151	0.122208
PITPNA_AS1	-0.0554583	0.946052	0.810108	1.10481	0.483504	0.483504	0.48403
PITRM1_AS1	-0.0131002	0.986985	0.862847	1.12898	0.848513	0.848513	0.848694
PLBD1_AS1	-0.0355318	0.965092	0.865939	1.0756	0.520619	0.520619	0.523118
PLCG1_AS1	-0.164466	0.848347	0.749154	0.960673	0.00953201	0.00953201	0.00981026
POLR2J4	-0.107106	0.89843	0.777828	1.03773	0.145294	0.145294	0.143793
PP7080	-0.154053	0.857227	0.717094	1.02474	0.090729	0.090729	0.0888534
PPP1R26_AS1	-0.077438	0.925484	0.809445	1.05816	0.257246	0.257246	0.257575
PPP3CB_AS1	-0.139671	0.869645	0.7167	1.05523	0.156994	0.156994	0.15511
PPP4R1_AS1	-0.0907421	0.913253	0.803735	1.03769	0.163846	0.163846	0.166384
PRC1_AS1	-0.00513731	0.994876	0.884264	1.11932	0.93192	0.93192	0.931945
PRKAR2A_AS1	-0.149929	0.860769	0.737426	1.00474	0.0574329	0.0574329	0.0571896
PRMT5_AS1	-0.0607276	0.94108	0.835011	1.06062	0.319578	0.319578	0.320773
PRR34	-0.00956335	0.990482	0.838717	1.16971	0.91027	0.91027	0.910307
PRR34_AS1	-0.0286275	0.971778	0.843975	1.11893	0.690687	0.690687	0.692149
PRR7_AS1	-0.0122694	0.987806	0.889847	1.09655	0.81789	0.81789	0.818093
PSMA3_AS1	-0.184137	0.831822	0.704354	0.982358	0.0300301	0.0300301	0.0299018
PSMB8_AS1	-0.0721615	0.930381	0.8117	1.06641	0.300004	0.300004	0.303181
PSMD6_AS2	-0.144154	0.865755	0.773041	0.969589	0.0126186	0.0126186	0.0127145
PSMG3_AS1	0.0341135	1.0347	0.925928	1.15625	0.547202	0.547202	0.546911
PTGES2_AS1	-0.089622	0.914277	0.829198	1.00809	0.0721169	0.0721169	0.0715156
PTOV1_AS1	-0.11405	0.892213	0.735985	1.0816	0.245541	0.245541	0.245437
PTOV1_AS2	-0.0769531	0.925933	0.8278	1.0357	0.178212	0.178212	0.179659
PTPRD_AS1	-0.0294021	0.971026	0.87816	1.07371	0.566467	0.566467	0.567003
PVT1	-0.0763824	0.926462	0.823174	1.04271	0.205333	0.205333	0.206478
PWAR5	-0.0868331	0.91683	0.841674	0.998697	0.046608	0.046608	0.0481827
PXN_AS1	-0.134553	0.874106	0.742167	1.0295	0.107026	0.107026	0.109721
RAB11B_AS1	-0.0640606	0.937948	0.79548	1.10593	0.445997	0.445997	0.445301
RAD51_AS1	-0.165815	0.847203	0.746801	0.961104	0.00998368	0.00998368	0.0107791
RALY_AS1	-0.0624083	0.939499	0.793766	1.11199	0.468039	0.468039	0.467675
RAP2C_AS1	-0.175155	0.839327	0.718129	0.980979	0.0277131	0.0277131	0.0286707
RARA_AS1	-0.137857	0.871223	0.73899	1.02712	0.100716	0.100716	0.102284
RASAL2_AS1	0.0659395	1.06816	0.92409	1.2347	0.372389	0.372389	0.372999
RASSF1_AS1	-0.161255	0.851075	0.738338	0.981025	0.0261353	0.0261353	0.028081
RBM12B_AS1	-0.0206764	0.979536	0.862704	1.11219	0.749668	0.749668	0.749907
RFPL3S	-0.0680185	0.934243	0.830343	1.05114	0.258155	0.258155	0.259367
RGMB_AS1	-0.0502235	0.951017	0.849032	1.06525	0.385518	0.385518	0.383716
RHPN1_AS1	-0.0807918	0.922386	0.809123	1.0515	0.226797	0.226797	0.228675
RNASEH1_AS1	0.0335894	1.03416	0.881203	1.21367	0.680839	0.680839	0.681212
RNASEH2B_AS1	-0.169482	0.844102	0.72634	0.980957	0.0270527	0.0270527	0.0275983
RNF139_AS1	-0.0571044	0.944495	0.832177	1.07197	0.376682	0.376682	0.377018
RNF216P1	0.0510725	1.0524	0.864326	1.2814	0.611146	0.611146	0.61111
RORA_AS1	-0.0147122	0.985396	0.858314	1.13129	0.834573	0.834573	0.834779
RPARP_AS1	-0.272711	0.761313	0.650005	0.89168	0.000720721	0.000720721	0.000766218
RRN3P2	-0.160183	0.851988	0.745814	0.973277	0.0183326	0.0183326	0.0189436
RUSC1_AS1	-0.0161862	0.983944	0.876426	1.10465	0.783966	0.783966	0.78414
SAMD12_AS1	-0.121536	0.885559	0.782595	1.00207	0.0539581	0.0539581	0.0570021
SBF2_AS1	0.0252435	1.02556	0.871835	1.2064	0.760625	0.760625	0.760793
SCAMP1_AS1	-0.184733	0.831326	0.702786	0.983376	0.0311171	0.0311171	0.0321374
SCGB1B2P	-0.0763721	0.926471	0.826727	1.03825	0.188816	0.188816	0.189717
SDCBP2_AS1	-0.125333	0.882203	0.761466	1.02208	0.0951041	0.0951041	0.0957445
SEC24B_AS1	-0.131495	0.876784	0.74961	1.02553	0.100046	0.100046	0.101069
SEMA3B_AS1	-0.0963569	0.90814	0.808981	1.01945	0.102388	0.102388	0.101216
SEMA3F_AS1	-0.117417	0.889214	0.786117	1.00583	0.0618344	0.0618344	0.0637995
SEMA6A_AS1	-0.127913	0.87993	0.781003	0.991388	0.0355438	0.0355438	0.0376696
SENCR	-0.0233105	0.976959	0.855099	1.11619	0.731651	0.731651	0.731503
SEPSECS_AS1	-0.174998	0.839459	0.740088	0.952172	0.00648112	0.00648112	0.00896398
SFTA3	-0.140347	0.869056	0.823958	0.916624	2.44346e-07	2.44346e-07	2.07324e-06
SGMS1_AS1	-0.065391	0.936701	0.814859	1.07676	0.357712	0.357712	0.358193
SH3BP5_AS1	-0.182224	0.833415	0.741876	0.936248	0.00214298	0.00214298	0.00223931
SH3RF3_AS1	0.00902596	1.00907	0.891079	1.14268	0.88687	0.88687	0.886798
SLC25A25_AS1	-0.0309495	0.969525	0.870134	1.08027	0.574905	0.574905	0.575873
SLC25A5_AS1	-0.221353	0.801434	0.677069	0.948643	0.0100894	0.0100894	0.00937645
SLC7A11_AS1	0.0370727	1.03777	0.964195	1.11696	0.323092	0.323092	0.325149
SLFNL1_AS1	-0.0746088	0.928107	0.829281	1.03871	0.194009	0.194009	0.192889
SLX1A_SULT1A3	-0.047245	0.953854	0.848075	1.07283	0.430816	0.430816	0.430998
SMC2_AS1	-0.0891654	0.914694	0.826036	1.01287	0.0864989	0.0864989	0.083441
SMC5_AS1	-0.168033	0.845326	0.715274	0.999024	0.0486764	0.0486764	0.0498952
SMG7_AS1	-0.0698649	0.93252	0.820605	1.0597	0.284144	0.284144	0.285419
SNAI3_AS1	-0.136068	0.872783	0.735571	1.03559	0.118947	0.118947	0.119551
SNHG1	-0.00909119	0.99095	0.854627	1.14902	0.90417	0.90417	0.904177
SNHG10	-0.141973	0.867645	0.757954	0.993211	0.0395185	0.0395185	0.0399796
SNHG11	-0.0691839	0.933155	0.783771	1.11101	0.437001	0.437001	0.437646
SNHG12	-0.173271	0.84091	0.741048	0.95423	0.00722434	0.00722434	0.00752089
SNHG15	-0.0381615	0.962558	0.830143	1.11609	0.613288	0.613288	0.612788
SNHG16	-0.0626898	0.939235	0.785041	1.12371	0.493242	0.493242	0.49242
SNHG17	-0.110094	0.89575	0.768945	1.04347	0.157469	0.157469	0.156294
SNHG19	-0.156132	0.855447	0.752113	0.972978	0.0174528	0.0174528	0.0176117
SNHG20	-0.120123	0.886811	0.756971	1.03892	0.136958	0.136958	0.138155
SNHG21	-0.0952229	0.90917	0.776206	1.06491	0.237855	0.237855	0.239688
SNHG3	-0.182294	0.833356	0.72519	0.957655	0.0101718	0.0101718	0.0102932
SNHG4	-0.0457953	0.955237	0.848334	1.07561	0.449493	0.449493	0.448995
SNHG5	-0.0547014	0.946768	0.834414	1.07425	0.39604	0.39604	0.39529
SNHG6	0.0160556	1.01619	0.870655	1.18604	0.838672	0.838672	0.838858
SNHG7	-0.168857	0.84463	0.732215	0.974303	0.0204918	0.0204918	0.0204602
SNHG8	-0.106111	0.899325	0.765072	1.05714	0.198316	0.198316	0.198378
SNHG9	-0.108261	0.897393	0.79854	1.00848	0.069048	0.069048	0.0708052
SOS1_IT1	-0.0797849	0.923315	0.788335	1.08141	0.322458	0.322458	0.322288
SP2_AS1	-0.0880248	0.915738	0.782009	1.07234	0.27445	0.27445	0.27636
SPAG5_AS1	-0.0679073	0.934347	0.816824	1.06878	0.322115	0.322115	0.323381
SRD5A3_AS1	-0.0233225	0.976947	0.875265	1.09044	0.677474	0.677474	0.67704
SRGAP3_AS2	-0.0491701	0.952019	0.905235	1.00122	0.0558139	0.0558139	0.0531857
SRP14_AS1	-0.0627868	0.939144	0.812985	1.08488	0.393624	0.393624	0.39289
SRRM2_AS1	0.00360931	1.00362	0.886014	1.13683	0.954736	0.954736	0.954738
SSBP3_AS1	-0.1267	0.880998	0.778047	0.997573	0.0456851	0.0456851	0.0475642
ST20_AS1	-0.136842	0.872108	0.747559	1.01741	0.0817762	0.0817762	0.0821888
ST7_AS1	-0.141098	0.868404	0.761822	0.989897	0.0346902	0.0346902	0.0353881
STAG3L5P_PVRIG2P_PILRB	-0.0936582	0.910594	0.814596	1.01791	0.0994059	0.0994059	0.101673
STAM_AS1	-0.0351709	0.96544	0.860897	1.08268	0.54753	0.54753	0.548126
STARD4_AS1	-0.0642424	0.937778	0.833258	1.05541	0.286636	0.286636	0.289178
STARD7_AS1	-0.0669426	0.935249	0.759304	1.15196	0.528989	0.528989	0.529117
STEAP3_AS1	-0.0281498	0.972243	0.875066	1.08021	0.600332	0.600332	0.600513
STK24_AS1	0.00988222	1.00993	0.894239	1.14059	0.873513	0.873513	0.873527
STK4_AS1	0.00508416	1.0051	0.877617	1.15109	0.941431	0.941431	0.941421
STX18_AS1	-0.117901	0.888784	0.737609	1.07094	0.21518	0.21518	0.216458
SUCLG2_AS1	-0.0203567	0.979849	0.856054	1.12155	0.767687	0.767687	0.768
TAF1A_AS1	-0.0310741	0.969404	0.846353	1.11034	0.653671	0.653671	0.653794
TAPT1_AS1	-0.0673102	0.934905	0.80926	1.08006	0.360673	0.360673	0.359654
TBX5_AS1	-0.117661	0.888998	0.805414	0.981256	0.0195134	0.0195134	0.0224321
TGFB2_AS1	0.0217515	1.02199	0.939078	1.11222	0.614348	0.614348	0.61433
THAP9_AS1	-0.0780878	0.924883	0.774728	1.10414	0.38763	0.38763	0.387947
THUMPD3_AS1	-0.151012	0.859837	0.739808	0.999341	0.0490039	0.0490039	0.049655
TIPARP_AS1	-0.0441281	0.956831	0.845029	1.08343	0.486393	0.486393	0.486327
TM4SF19_AS1	0.0932532	1.09774	0.983769	1.22491	0.0954417	0.0954417	0.096063
TMCC1_AS1	-0.0437536	0.95719	0.820403	1.11678	0.578136	0.578136	0.578085
TMEM147_AS1	-0.105583	0.899799	0.790836	1.02378	0.108898	0.108898	0.108591
TMEM161B_AS1	-0.111699	0.894314	0.76379	1.04714	0.165234	0.165234	0.166415
TMEM44_AS1	-0.0333031	0.967245	0.83784	1.11664	0.649493	0.649493	0.649095
TMEM92_AS1	-0.0287694	0.97164	0.877744	1.07558	0.579016	0.579016	0.579812
TMEM99	0.0132461	1.01333	0.888184	1.15612	0.84387	0.84387	0.843761
TMEM9B_AS1	-0.0659706	0.936158	0.812181	1.07906	0.362733	0.362733	0.362846
TMPO_AS1	0.185955	1.20437	1.05159	1.37934	0.00721323	0.00721323	0.00777368
TNRC6C_AS1	-0.0732489	0.929369	0.810261	1.06599	0.295201	0.295201	0.297731
TOB1_AS1	-0.0762639	0.926572	0.79709	1.07709	0.320695	0.320695	0.321661
TOLLIP_AS1	-0.105028	0.900299	0.793307	1.02172	0.103723	0.103723	0.106094
TP53TG1	-0.0837938	0.919621	0.795813	1.06269	0.256043	0.256043	0.259641
TPT1_AS1	-0.0804718	0.922681	0.77786	1.09447	0.355608	0.355608	0.355187
TRAF3IP2_AS1	-0.209587	0.810919	0.673261	0.976722	0.0272366	0.0272366	0.0278332
TRAM2_AS1	-0.129538	0.878502	0.739243	1.04399	0.141279	0.141279	0.139846
TRAPPC12_AS1	0.0160214	1.01615	0.887083	1.164	0.817185	0.817185	0.817082
TRG_AS1	-0.185113	0.83101	0.734518	0.940178	0.00328738	0.00328738	0.0033527
TRIM52_AS1	-0.137939	0.871152	0.735194	1.03225	0.111092	0.111092	0.111171
TSC22D1_AS1	-0.0985815	0.906122	0.792729	1.03573	0.148393	0.148393	0.150534
TTC28_AS1	-0.194193	0.823499	0.679625	0.99783	0.0474635	0.0474635	0.046578
TTLL10_AS1	-0.116428	0.890094	0.81844	0.968022	0.00654881	0.00654881	0.00546828
TYMSOS	0.0930345	1.0975	0.983361	1.22489	0.0968171	0.0968171	0.0964015
UBA6_AS1	-0.111504	0.894488	0.725472	1.10288	0.296705	0.296705	0.297911
UBAC2_AS1	0.0422189	1.04312	0.905184	1.20208	0.559622	0.559622	0.560517
UBE2Q1_AS1	-0.0203707	0.979835	0.875357	1.09678	0.723264	0.723264	0.723605
UBL7_AS1	-0.00183232	0.998169	0.834388	1.1941	0.984013	0.984013	0.984012
UBOX5_AS1	-0.0635115	0.938463	0.829043	1.06233	0.315331	0.315331	0.317087
UCKL1_AS1	-0.0946354	0.909705	0.829677	0.997451	0.0439797	0.0439797	0.0438031
UGDH_AS1	-0.289574	0.748583	0.633288	0.884868	0.000690513	0.000690513	0.000776102
UMODL1_AS1	-0.117295	0.889323	0.828029	0.955154	0.00128524	0.00128524	0.00121018
URB1_AS1	-0.0253494	0.974969	0.839727	1.13199	0.739351	0.739351	0.739345
USP27X_AS1	-0.139927	0.869422	0.748299	1.01015	0.0675448	0.0675448	0.06814
USP30_AS1	-0.0469853	0.954101	0.853169	1.06697	0.410164	0.410164	0.411343
USP3_AS1	-0.143836	0.86603	0.737349	1.01717	0.0796778	0.0796778	0.0818701
UXT_AS1	-0.0797703	0.923328	0.792079	1.07633	0.307864	0.307864	0.308662
VWA8_AS1	-0.0485663	0.952594	0.860892	1.05406	0.347005	0.347005	0.345069
WAC_AS1	-0.140285	0.86911	0.704291	1.0725	0.191018	0.191018	0.192446
WNT5A_AS1	-0.038127	0.962591	0.87003	1.065	0.459821	0.459821	0.460925
WWTR1_AS1	-0.00941695	0.990627	0.864914	1.13461	0.891818	0.891818	0.891779
YEATS2_AS1	-0.0535374	0.94787	0.840505	1.06895	0.382735	0.382735	0.383665
YTHDF3_AS1	-0.0961434	0.908334	0.795543	1.03712	0.155246	0.155246	0.155853
ZBED5_AS1	-0.0867712	0.916887	0.786537	1.06884	0.267403	0.267403	0.26668
ZBTB11_AS1	-0.0957425	0.908698	0.749418	1.10183	0.330195	0.330195	0.331262
ZEB2_AS1	-0.229225	0.795149	0.700601	0.902457	0.000386662	0.000386662	0.000419966
ZFAS1	-0.0404299	0.960377	0.817541	1.12817	0.622644	0.622644	0.621886
ZMIZ1_AS1	-0.142123	0.867515	0.767247	0.980886	0.0233333	0.0233333	0.0234952
ZNF213_AS1	-0.154818	0.856571	0.726227	1.01031	0.0660332	0.0660332	0.0651324
ZNF252P_AS1	-0.0893992	0.91448	0.821003	1.0186	0.104169	0.104169	0.107372
ZNF32_AS1	-0.076868	0.926012	0.817213	1.0493	0.228052	0.228052	0.229508
ZNF32_AS2	-0.164645	0.848195	0.74578	0.964675	0.0121503	0.0121503	0.0125612
ZNF337_AS1	-0.0564041	0.945157	0.824056	1.08406	0.420087	0.420087	0.419964
ZNF436_AS1	-0.156903	0.854787	0.738314	0.989634	0.0357827	0.0357827	0.0339909
ZNF503_AS2	-0.0837417	0.919669	0.809123	1.04532	0.199969	0.199969	0.202793
ZNF528_AS1	-0.0796538	0.923436	0.82111	1.03851	0.183749	0.183749	0.184914
ZNF529_AS1	-0.0469473	0.954138	0.809986	1.12394	0.574263	0.574263	0.573867
ZNF561_AS1	-0.0451637	0.955841	0.805642	1.13404	0.604597	0.604597	0.604725
ZNF674_AS1	-0.260484	0.770678	0.655299	0.906372	0.00164393	0.00164393	0.00162354
ZSCAN16_AS1	-0.214141	0.807235	0.689845	0.944601	0.00756736	0.00756736	0.00739619
ZSWIM8_AS1	-0.0569234	0.944666	0.834804	1.06899	0.366848	0.366848	0.36678
