# Supplementary material for: Prognostic markers of ferroptosis-related long non-coding RNA in lung adenocarcinomas
Source: Front Genet. 2023 Feb 27;14:1118273. doi: 10.3389/fgene.2023.1118273 (PMC10009162; doi:10.3389/fgene.2023.1118273)
Supplement: Supplementary file 7 [file Table6.XLSX]

## Sheet: Sheet1
Gene name	Forward Primer	Reverse Primer
AC008278.2	GGAGCACAGCACTGAGGACAAC	GAGAAATGAGGGCGGTGACAAGAG
AC093911.1	TCCAGCCACACTAGCCTCCTTG	AACGAGCATTGAAGACAGAGTGAGC
ADPGK_AS1	GATGTCGACACAAGCGCTAC	AGGTCAGGAGCCGAGAGAAT
APTR	TTGCCAAACGGTTCTTTC	CGGAGGAGAGTAAATACAACAG
CBR3_AS1	CTTCTGGTTACAATGATTCTC	CACTTACTGCCTACATTAGA
CRNDE	CAAGCGAAGCACTCACTTAACATC	CGTACCGATGCGTAGCAGAGA
LINC00324	CCCCCAGGAACTCCTTACTC	TGTGTCCTAGGGACGAAGGA
LINC00526	TTCAGGCTTCTGGGTCTC	TTCACGGTTGGTATTTCGG
LINC00892	GTGGCTCAGGAAGGAAGTGCTAAC	GGAATCAAGCTGCCTCTCGGAAG
LINC01352	GTTGTGTCTTCTCAGCTGCC	CAACCCTGAACGACACACAG
OGFRP1	AAGATGAAGCTGCGGAGTTG	CCAGATTAGGATGCCACACTTC
PAN3_AS1	CTTCCTCTCCCCGTTTCCTTTCTTC	CAAGAGGTTAGCGTAATCGGTCCAG
ZNF674_AS1	CAAAGCCTGTGGCCGATGTG	ATGGTCACACATTCCTTCTCCC
GAPDH	GGAGCGAGATCCCTCCAAAAT	GGCTGTTGTCATACTTCTCATGG
