# Supplementary material for: Prognostic markers of ferroptosis-related long non-coding RNA in lung adenocarcinomas
Source: Front Genet. 2023 Feb 27;14:1118273. doi: 10.3389/fgene.2023.1118273 (PMC10009162; doi:10.3389/fgene.2023.1118273)
Supplement: Supplementary file 8 [file Table4.XLSX]

## Sheet: Sheet1
uni_cox_sig_gene	bate	Hazard_Ratio	lower.95	upper.95	z_pvalue	Wald_pvalue	Likelihood_pvalue
A2M_AS1	-0.201489	0.817512	0.701918	0.952143	0.00958518	0.00958518	0.0106997
AC008278.2	-0.258573	0.772152	0.659896	0.903505	0.00125557	0.00125557	0.000580928
AC009506.1	-0.219914	0.802588	0.676704	0.951889	0.0115233	0.0115233	0.0117811
AC093911.1	-0.266528	0.766035	0.632061	0.928405	0.00658084	0.00658084	0.0022859
ADPGK_AS1	-0.257312	0.773127	0.668125	0.89463	0.000550221	0.000550221	0.000708435
APTR	-0.277565	0.757626	0.64339	0.892146	0.000872966	0.000872966	0.000870471
ARIH2OS	-0.308857	0.734286	0.615854	0.875493	0.000578179	0.000578179	0.00067763
CBR3_AS1	-0.221489	0.801325	0.695683	0.923008	0.00213561	0.00213561	0.00216772
CCNT2_AS1	-0.24218	0.784915	0.657268	0.937353	0.00748623	0.00748623	0.00768836
CH17_340M24.3	-0.274874	0.759668	0.652934	0.883849	0.000373261	0.000373261	0.000380217
CRNDE	-0.246634	0.781427	0.709008	0.861243	6.68271e-07	6.68271e-07	2.05653e-06
FLJ37453	-0.233385	0.791849	0.670486	0.93518	0.00596903	0.00596903	0.0057901
HEIH	-0.239811	0.786776	0.649234	0.953458	0.0144412	0.0144412	0.0134185
ITGA9_AS1	-0.265644	0.766712	0.658745	0.892376	0.000602691	0.000602691	0.000631358
LINC00240	-0.221065	0.801665	0.704047	0.912817	0.000847177	0.000847177	0.000819537
LINC00324	-0.346231	0.707349	0.604438	0.827781	1.58793e-05	1.58793e-05	1.63722e-05
LINC00526	-0.242898	0.784352	0.66894	0.919675	0.00277986	0.00277986	0.00322855
LINC00667	-0.223253	0.799912	0.655996	0.975402	0.0273796	0.0273796	0.0288363
LINC00847	-0.284616	0.752303	0.620687	0.911828	0.00372353	0.00372353	0.00335065
LINC00892	-0.210454	0.810216	0.733548	0.894897	3.3336e-05	3.3336e-05	3.93536e-05
LINC00921	-0.246097	0.781846	0.672751	0.908634	0.00132947	0.00132947	0.00143265
LINC01003	-0.203723	0.815688	0.699344	0.951388	0.00946874	0.00946874	0.00954981
LINC01352	-0.226605	0.797236	0.712827	0.891639	7.22806e-05	7.22806e-05	8.51757e-05
MIR22HG	-0.205491	0.814247	0.698235	0.949535	0.00878655	0.00878655	0.00883427
MIR497HG	-0.209828	0.810724	0.70699	0.929677	0.00266598	0.00266598	0.00287252
MIR762HG	-0.209398	0.811072	0.678979	0.968865	0.02096	0.02096	0.0206723
NDUFV2_AS1	-0.207673	0.812472	0.678301	0.973183	0.024124	0.024124	0.0246141
NIFK_AS1	-0.26942	0.763822	0.627444	0.929843	0.00725684	0.00725684	0.00714755
OGFRP1	0.283395	1.32763	1.14149	1.54412	0.000235961	0.000235961	0.00026896
PAN3_AS1	-0.220836	0.801848	0.702985	0.914616	0.0010041	0.0010041	0.00135902
PAXIP1_AS1	-0.223877	0.799414	0.682134	0.936858	0.00567964	0.00567964	0.00578251
PCBP1_AS1	-0.258763	0.772006	0.641811	0.928611	0.0060341	0.0060341	0.00598273
RPARP_AS1	-0.272711	0.761313	0.650005	0.89168	0.000720721	0.000720721	0.000766218
SLC25A5_AS1	-0.221353	0.801434	0.677069	0.948643	0.0100894	0.0100894	0.00937645
TRAF3IP2_AS1	-0.209587	0.810919	0.673261	0.976722	0.0272366	0.0272366	0.0278332
UGDH_AS1	-0.289574	0.748583	0.633288	0.884868	0.000690513	0.000690513	0.000776102
ZEB2_AS1	-0.229225	0.795149	0.700601	0.902457	0.000386662	0.000386662	0.000419966
ZNF674_AS1	-0.260484	0.770678	0.655299	0.906372	0.00164393	0.00164393	0.00162354
ZSCAN16_AS1	-0.214141	0.807235	0.689845	0.944601	0.00756736	0.00756736	0.00739619
