# Supplementary material for: Prognostic markers of ferroptosis-related long non-coding RNA in lung adenocarcinomas
Source: Front Genet. 2023 Feb 27;14:1118273. doi: 10.3389/fgene.2023.1118273 (PMC10009162; doi:10.3389/fgene.2023.1118273)
Supplement: Supplementary file 9 [file Table1.XLSX]

## Sheet: Sheet1
		TCGA-LUAD
Survial
OS	status_0	313
	status_1	176
Age
	Age_un	10
	Age>65	248
	Age<=65	231
Gender
	Female	261
	Male	228
Mstage
	M0	324
	M1	24
	MX	137
	M_un	4
Nstage
	N0	316
	N1	92
	N2	68
	N3	2
	NX	10
	N_un	1
Tstage
	T1	163
	T2	264
	T3	41
	T4	18
	TX	3
Stage
	Stage_I	264
	Stage_II	114
	Stage_III	79
	Stage_IV	25
	Stage_un	7
Smoke
	1(smoke_NO)	69
	2(smoke_YES)	115
	3(quit smoke>15)	125
	4(quit smoke<=15)	164
	5(quit smoke unkonwn)	5
