# Supplementary material for: Prognostic markers of ferroptosis-related long non-coding RNA in lung adenocarcinomas
Source: Front Genet. 2023 Feb 27;14:1118273. doi: 10.3389/fgene.2023.1118273 (PMC10009162; doi:10.3389/fgene.2023.1118273)
Supplement: Supplementary file 10 [file Table5.XLSX]

## Sheet: Sheet1
SID	Activated.B.cell	Activated.CD4.T.cell	Activated.CD8.T.cell	Activated.dendritic.cell	CD56bright.natural.killer.cell	CD56dim.natural.killer.cell	Central.memory.CD4.T.cell	Central.memory.CD8.T.cell	Effector.memeory.CD4.T.cell	Effector.memeory.CD8.T.cell	Eosinophil	Gamma.delta.T.cell	Immature..B.cell	Immature.dendritic.cell	Macrophage	Mast.cell	MDSC	Memory.B.cell	Monocyte	Natural.killer.cell	Natural.killer.T.cell	Neutrophil	Plasmacytoid.dendritic.cell	Regulatory.T.cell	T.follicular.helper.cell	Type.1.T.helper.cell	Type.17.T.helper.cell	Type.2.T.helper.cell
TCGA.55.7574.01A	1.23202	1.24485	1.25573	1.12981	1.20187	1.2732	1.4649	1.25635	1.13778	1.23262	0.956675	1.19588	1.24383	1.29926	1.04674	1.09432	1.3474	1.05206	1.30083	1.26569	0.988879	0.797006	1.27351	1.25728	1.14875	1.1721	0.917057	1.16045
TCGA.05.4250.01A	0.970511	1.27335	1.24248	1.14966	1.22165	1.2946	1.446	1.31403	1.08862	1.20809	0.864514	1.2264	1.01863	1.30896	1.02936	1.02235	1.30661	0.949575	1.30413	1.26624	1.0435	0.864701	1.26765	1.31021	1.15529	1.16012	0.930869	1.13504
TCGA.78.7155.01A	0.798574	1.17621	1.11423	1.01328	1.20619	1.20404	1.3383	1.16175	1.09277	1.06356	0.765349	1.13247	0.841541	1.272	0.935464	0.993631	1.11524	0.959665	1.21106	1.1439	0.929682	0.600647	1.21292	1.14827	1.03471	1.03287	0.789837	1.13068
TCGA.05.4402.01A	1.0039	1.10369	1.12439	1.1554	1.22318	1.27323	1.4483	1.33636	1.07856	1.11168	0.801581	1.21694	1.0565	1.33976	1.01249	1.00686	1.30794	0.952517	1.2925	1.24924	0.979169	0.864967	1.28543	1.26108	1.1276	1.11018	0.872848	1.16096
TCGA.MP.A4T4.01A	1.08021	1.21926	1.29132	1.11733	1.23319	1.30031	1.45815	1.31385	1.08493	1.2564	0.854405	1.19359	1.13339	1.31597	1.0162	1.01214	1.38312	1.01794	1.30239	1.2582	1.04659	0.824367	1.28283	1.31822	1.16619	1.15955	0.889489	1.11753
TCGA.78.7535.01A	0.810233	1.0928	1.11406	1.13369	1.19094	1.28394	1.45055	1.23577	1.07586	1.11469	0.853383	1.16269	0.890553	1.30542	0.989505	0.930091	1.31896	0.945057	1.36975	1.25376	0.956773	0.823824	1.25114	1.1813	1.12375	1.0696	0.907431	1.14117
TCGA.55.8619.01A	1.15991	1.14071	1.23855	1.19316	1.21647	1.28251	1.45861	1.34801	1.12237	1.23359	0.93515	1.22278	1.17615	1.34597	1.10895	1.10649	1.41124	1.02243	1.34317	1.28934	1.04936	0.946903	1.33372	1.32296	1.19667	1.17003	0.993271	1.13793
TCGA.95.7567.01A	1.00767	1.20926	1.19989	1.11374	1.21331	1.27675	1.44745	1.26989	1.09837	1.14694	0.798657	1.19191	1.03932	1.25342	0.965494	0.953097	1.28819	0.992675	1.26472	1.23427	0.988937	0.798602	1.23297	1.21913	1.12102	1.11138	0.939363	1.13989
TCGA.49.6745.01A	0.99123	1.2216	1.20858	1.17222	1.21624	1.26257	1.44573	1.35366	1.17384	1.19009	0.902001	1.23849	1.04072	1.35015	1.06206	1.10177	1.34992	1.02815	1.30014	1.28545	1.07507	0.902829	1.2725	1.33347	1.14822	1.17168	0.939816	1.19314
TCGA.MP.A4TI.01A	1.0834	1.30227	1.31417	1.20637	1.25273	1.28725	1.48421	1.34127	1.18614	1.29095	0.910828	1.26298	1.13309	1.313	1.12754	1.0655	1.478	1.05805	1.31684	1.30941	1.10235	0.897926	1.30549	1.41434	1.18622	1.19341	0.931143	1.17281
TCGA.55.1592.01A	0.901904	1.10153	1.10263	1.1282	1.19145	1.24722	1.43198	1.30939	1.14947	1.0894	0.860444	1.21423	1.00645	1.36897	1.00034	1.07959	1.29112	0.952921	1.30629	1.22648	0.939925	0.823619	1.28195	1.28193	1.12333	1.09185	0.87319	1.10165
TCGA.44.8117.01A	0.938795	1.10197	1.14342	1.08088	1.16947	1.25994	1.42738	1.27214	1.04739	1.13782	0.901027	1.18366	0.982187	1.29246	0.955386	1.0118	1.22006	0.964431	1.25562	1.21156	0.908467	0.75538	1.23206	1.21241	1.08361	1.06193	0.930411	1.10173
TCGA.50.6594.01A	0.81197	1.1623	1.12287	1.09582	1.23413	1.20208	1.3852	1.29542	1.06321	1.12445	0.784293	1.19382	0.978859	1.3378	0.912438	0.878337	1.20768	0.917291	1.27867	1.22075	1.00441	0.75805	1.23107	1.16395	1.10933	1.10729	0.856502	1.04391
TCGA.62.8402.01A	0.937233	1.2135	1.27425	1.15162	1.20544	1.2833	1.44435	1.25144	1.07827	1.23572	0.814301	1.18025	1.01296	1.27726	0.97992	0.918084	1.28502	0.938482	1.28256	1.26239	0.956634	0.859974	1.25539	1.21545	1.13137	1.10797	1.00888	1.17118
TCGA.50.5045.01A	1.19334	1.23764	1.2948	1.20549	1.24236	1.31294	1.48879	1.34077	1.1238	1.18304	0.941536	1.28087	1.17454	1.35112	1.10233	1.13367	1.45177	1.06087	1.35097	1.29264	1.06603	0.894837	1.30192	1.36597	1.22341	1.18825	0.968596	1.16121
TCGA.67.3770.01A	0.838886	1.11942	1.21252	1.15765	1.20946	1.23645	1.45303	1.30291	1.04905	1.11865	0.875946	1.24154	0.931961	1.31442	1.02382	1.05273	1.3154	0.865804	1.29403	1.23744	0.971593	0.795227	1.28511	1.20984	1.15642	1.10873	0.921666	1.13488
TCGA.05.5715.01A	0.953929	1.0799	1.1301	1.15549	1.23199	1.26741	1.42256	1.35951	1.10705	1.10913	0.847205	1.2179	1.00307	1.36353	1.04317	1.10437	1.30675	0.938149	1.31663	1.23385	0.988582	0.836703	1.26403	1.27595	1.15494	1.1378	1.00517	1.12376
TCGA.50.8460.01A	1.08924	1.09483	1.20288	1.159	1.25107	1.25162	1.46073	1.2479	1.18866	1.16951	0.882144	1.19104	1.08277	1.35227	1.05418	1.13174	1.33704	0.996657	1.33124	1.24721	0.931503	0.825812	1.29868	1.23675	1.14865	1.12085	0.940887	1.11163
TCGA.05.4249.01A	1.02935	1.0425	1.13469	1.14221	1.22648	1.25724	1.46418	1.29948	1.15038	1.10454	0.915102	1.14581	1.06996	1.33021	1.0152	1.08406	1.29359	1.02616	1.30392	1.24819	0.941527	0.865198	1.26054	1.25523	1.14276	1.10047	0.963263	1.09598
TCGA.86.A4P8.01A	0.998953	1.13509	1.23706	1.1606	1.21316	1.23629	1.46336	1.29117	1.16067	1.27654	1.02408	1.22773	1.11473	1.34975	1.06918	1.11928	1.41935	0.97828	1.32885	1.2955	1.05752	0.816793	1.30318	1.28144	1.19388	1.15957	0.911885	1.13928
TCGA.55.A494.01A	0.535435	0.989466	1.03607	0.983089	1.14068	1.2925	1.37962	1.14543	0.952811	1.04781	0.744279	1.08027	0.674494	1.27602	0.789113	0.794809	0.991153	0.915838	1.24418	1.13741	0.809087	0.707562	1.20119	1.0179	1.01935	1.02551	0.923512	1.08841
TCGA.95.8494.01A	0.812367	1.16868	1.12802	1.17711	1.19369	1.26568	1.4156	1.29286	1.12238	1.18135	0.930423	1.18729	0.960846	1.30947	0.960648	0.978896	1.30674	0.963055	1.29032	1.20418	0.953875	0.812869	1.24712	1.26277	1.10449	1.07715	0.887075	1.10019
TCGA.55.7726.01A	0.93655	1.18741	1.09278	1.13507	1.21662	1.2653	1.43162	1.3103	1.13509	1.11219	0.902669	1.19231	1.00276	1.2953	1.02977	1.00466	1.28203	0.981364	1.23412	1.24519	1.01065	0.873836	1.29703	1.27691	1.12216	1.12592	0.924583	1.15918
TCGA.49.4490.01A	0.901843	1.04748	1.14537	1.10737	1.22482	1.24883	1.44758	1.24015	1.06193	1.11014	0.812972	1.11761	0.948401	1.31847	0.955791	0.973164	1.27353	0.96042	1.29973	1.2258	0.958933	0.825316	1.26201	1.12137	1.12433	1.10851	0.899687	1.07731
TCGA.44.2659.01A	1.01688	1.10102	1.20749	1.12741	1.22646	1.26732	1.45642	1.32295	1.11867	1.1782	0.837874	1.16045	1.08034	1.30307	0.98993	1.03935	1.29558	0.958403	1.26872	1.24155	0.98016	0.770203	1.22406	1.23153	1.13563	1.12743	0.91403	1.13003
TCGA.55.8299.01A	1.09519	1.23071	1.31599	1.1759	1.25238	1.26414	1.46544	1.3361	1.14112	1.25337	0.90391	1.23357	1.10617	1.32516	1.10933	1.13197	1.42831	1.02549	1.31876	1.27697	1.0851	0.941781	1.32763	1.30395	1.16934	1.17178	0.950793	1.20994
TCGA.67.6217.01A	1.0623	1.10661	1.19456	1.13367	1.21577	1.28679	1.45416	1.26812	1.04013	1.14946	0.956326	1.18585	1.09614	1.33197	0.977043	1.02091	1.2979	0.932343	1.30435	1.24638	0.940399	0.787278	1.24618	1.23194	1.1462	1.11243	0.927637	1.11211
TCGA.MP.A4T6.01A	0.98037	1.03589	1.16451	1.08512	1.20788	1.29942	1.42999	1.20935	1.01668	1.15257	0.863895	1.11839	1.02233	1.23435	0.971821	0.930854	1.22888	0.893164	1.29112	1.16218	0.856383	0.810525	1.21306	1.1498	1.10119	1.07074	0.910443	1.06493
TCGA.50.5942.01A	1.00495	1.00768	1.11635	1.08168	1.20152	1.21208	1.4106	1.22187	1.11099	1.12838	0.940378	1.10516	1.03619	1.3142	0.967075	1.05133	1.19919	0.961669	1.28275	1.24249	0.93991	0.747192	1.25281	1.15135	1.13181	1.09816	0.959974	1.13575
TCGA.86.8280.01A	1.07644	1.12645	1.21758	1.16903	1.2133	1.25155	1.45482	1.28903	1.11507	1.19162	0.913085	1.20169	1.09551	1.33499	1.03055	1.06493	1.33746	0.957788	1.31695	1.24905	0.98739	0.807098	1.28257	1.28754	1.1746	1.14279	0.933155	1.13473
TCGA.44.7662.01A	0.967078	1.19164	1.19473	1.13008	1.21885	1.30155	1.46292	1.32504	1.11625	1.2046	0.827722	1.22657	1.04432	1.31129	1.00036	1.01749	1.32349	1.01164	1.2963	1.25919	1.07698	0.860455	1.26618	1.30282	1.12396	1.10845	0.900037	1.1281
TCGA.49.AAQV.01A	1.0725	1.16577	1.21225	1.13839	1.26897	1.2953	1.44112	1.21219	1.05038	1.16818	0.847686	1.15109	1.05514	1.34163	0.929394	0.945641	1.32719	0.940849	1.30009	1.20257	0.948909	0.870972	1.25494	1.16568	1.08914	1.10379	0.947686	1.12148
TCGA.86.8671.01A	1.24752	1.20573	1.33283	1.1688	1.24742	1.29919	1.46793	1.32885	1.14936	1.27306	0.866041	1.20266	1.2556	1.31802	1.10068	1.07905	1.45458	1.05633	1.35579	1.30605	1.07635	0.841244	1.30358	1.36244	1.21952	1.21114	0.981188	1.14635
TCGA.91.6829.01A	0.893708	1.07722	1.08913	1.08683	1.23182	1.17882	1.42101	1.33321	1.15494	1.0666	0.780066	1.21817	0.951526	1.31705	1.01997	1.08314	1.23047	1.0048	1.26855	1.25647	0.998606	0.727056	1.27046	1.24382	1.13145	1.1166	0.86558	1.14339
TCGA.78.7537.01A	0.978318	1.01063	1.14151	1.06051	1.20578	1.23643	1.41289	1.24446	1.1337	1.07901	0.836866	1.15258	0.964429	1.26384	0.980328	0.948959	1.17008	0.86881	1.26642	1.21468	0.939907	0.730407	1.2314	1.13163	1.10185	1.08654	0.911824	1.136
TCGA.91.8497.01A	1.19423	1.07459	1.18664	1.16674	1.21464	1.31999	1.44547	1.28998	1.14745	1.197	0.946078	1.20818	1.17414	1.35343	1.05154	1.07552	1.35207	1.03398	1.32267	1.26594	1.00142	0.815599	1.28947	1.29635	1.16921	1.14308	0.939834	1.13488
TCGA.69.7973.01A	0.97944	1.18578	1.10965	1.07829	1.18596	1.28462	1.40487	1.24286	1.07898	1.0662	0.847251	1.15748	0.987563	1.30805	0.998595	1.04562	1.19241	1.05456	1.26765	1.19934	0.990761	0.816852	1.24889	1.13072	1.08376	1.096	0.925814	1.20459
TCGA.97.7552.01A	1.24465	1.19573	1.30226	1.14647	1.23278	1.25924	1.45774	1.32572	1.16479	1.24918	0.920428	1.17168	1.24182	1.33468	1.03898	1.05793	1.34822	1.0395	1.30476	1.28831	1.02616	0.906471	1.28963	1.285	1.16659	1.17426	0.987828	1.19264
TCGA.75.6214.01A	0.725815	1.11118	1.08377	1.0634	1.25625	1.27743	1.42158	1.25548	1.02253	1.14099	0.728618	1.1939	0.830598	1.31845	0.896853	0.858017	1.18284	0.941631	1.22863	1.20883	0.969864	0.970665	1.25454	1.13764	1.06766	1.06183	0.897979	1.129
TCGA.49.6744.01A	1.08948	1.20009	1.24537	1.18833	1.24568	1.30519	1.4684	1.33781	1.15213	1.20504	0.924805	1.24023	1.10809	1.33806	1.10097	1.14498	1.40937	1.01707	1.32003	1.29765	1.05591	0.904166	1.29118	1.33853	1.16877	1.16525	0.921576	1.16985
TCGA.64.1680.01A	0.847141	1.09206	1.12208	1.1323	1.2126	1.2168	1.42176	1.20429	1.06893	1.11538	0.860304	1.15066	0.894517	1.36229	0.94382	1.06	1.18739	0.882366	1.24946	1.21136	0.912317	0.795759	1.24409	1.10139	1.07794	1.06655	0.945923	1.12617
TCGA.55.6982.01A	1.03244	1.16883	1.1269	1.1678	1.23636	1.32161	1.45371	1.36104	1.09773	1.15457	0.792563	1.19579	1.04536	1.31159	1.02325	0.940029	1.3262	1.00986	1.30031	1.25395	0.985277	0.833964	1.27867	1.3218	1.14786	1.13297	0.953711	1.13975
TCGA.62.A46Y.01A	0.987035	1.13114	1.19375	1.20771	1.2199	1.24309	1.47097	1.29082	1.11682	1.16473	0.903581	1.22593	1.04304	1.39465	1.02515	1.0225	1.3562	0.969888	1.3264	1.25338	0.966821	0.84147	1.28612	1.29343	1.12936	1.11401	0.908576	1.14452
TCGA.44.2656.01A	1.06608	1.26421	1.27356	1.18613	1.20855	1.31317	1.45932	1.32251	1.17011	1.2503	0.927702	1.21769	1.16874	1.34967	1.04835	1.08359	1.36592	1.00194	1.32297	1.26412	1.02435	0.827708	1.24166	1.33627	1.13958	1.12547	0.90923	1.18262
TCGA.L4.A4E5.01A	0.900204	1.11873	1.10682	1.0731	1.17064	1.31448	1.41124	1.22318	1.00678	1.05014	0.813252	1.15276	0.973194	1.30246	0.899521	0.877499	1.18025	0.966239	1.28992	1.19545	0.864844	0.765371	1.22202	1.14152	1.08187	1.05192	0.875336	1.14443
TCGA.49.AARQ.01A	0.924758	1.17244	1.18554	1.07552	1.24624	1.27885	1.4004	1.21833	1.01986	1.13116	0.830759	1.12924	1.00787	1.30027	0.90264	0.879473	1.24866	0.940765	1.29139	1.21828	1.0065	0.688245	1.22102	1.06146	1.07925	1.04711	0.898361	1.10031
TCGA.05.4426.01A	0.825378	1.08126	1.11626	1.14729	1.21591	1.21131	1.45695	1.30689	1.1114	1.13854	0.804699	1.17962	0.927037	1.35093	0.97133	0.991444	1.296	0.919652	1.29941	1.24657	0.980171	0.880988	1.27791	1.29355	1.12548	1.09148	0.882819	1.0983
TCGA.97.A4M0.01A	0.991481	1.14206	1.22789	1.15868	1.20907	1.29825	1.44559	1.28422	1.11837	1.21158	0.927657	1.16852	1.06848	1.30865	1.00097	1.04634	1.34376	0.985851	1.30039	1.24136	0.949262	0.807716	1.24096	1.21942	1.147	1.12891	0.923418	1.08656
TCGA.44.8120.01A	0.983038	1.06221	1.12463	1.11838	1.18961	1.23433	1.46952	1.2823	1.14048	1.12319	0.888675	1.16417	1.0459	1.29086	0.995821	1.09515	1.22664	0.976503	1.30086	1.25823	0.957045	0.823391	1.26341	1.22269	1.11893	1.10617	0.917616	1.14322
TCGA.78.7147.01A	0.867151	1.10907	1.1621	1.12368	1.23891	1.25209	1.45385	1.23985	1.0399	1.10651	0.793651	1.17898	0.869476	1.30704	0.918319	0.959782	1.21811	0.868925	1.28074	1.20587	0.910756	0.783756	1.2495	1.1484	1.08959	1.07984	0.868154	1.16255
TCGA.86.7713.01A	0.922573	1.1228	1.08548	1.03459	1.16378	1.28428	1.37155	1.21845	1.12024	1.01341	0.873828	1.14436	0.951103	1.28043	0.882028	0.910162	1.16385	0.94902	1.24885	1.17798	0.923183	0.82522	1.20004	1.12673	1.05388	1.06356	0.908405	1.24409
TCGA.67.3773.01A	0.954383	1.11737	1.23018	1.17352	1.24685	1.23909	1.44677	1.28631	1.15023	1.16857	0.929361	1.19345	1.0227	1.33756	1.06329	1.13398	1.35056	0.9886	1.27369	1.2602	0.983701	0.789865	1.26106	1.27555	1.16252	1.12424	0.977602	1.10818
TCGA.44.A479.01A	1.15792	1.23911	1.29368	1.1193	1.22197	1.30026	1.45365	1.27828	1.07736	1.243	0.895066	1.17641	1.16129	1.30009	1.01631	0.917487	1.3841	1.0254	1.29754	1.27737	1.01156	0.742165	1.25178	1.273	1.1456	1.1363	1.00767	1.12605
TCGA.64.5815.01A	0.976102	1.17731	1.14757	1.18037	1.23176	1.31079	1.45352	1.3878	1.15465	1.20825	0.864276	1.25623	1.04791	1.31011	1.08668	1.09899	1.38379	1.04579	1.29071	1.27717	1.02834	0.830283	1.28753	1.3606	1.16431	1.16521	0.98064	1.16804
TCGA.64.5778.01A	1.11537	1.25033	1.34841	1.13933	1.22805	1.24318	1.46418	1.20941	1.11319	1.20093	0.876123	1.19354	1.10913	1.28755	0.996466	0.961466	1.34544	0.87447	1.2761	1.21729	0.979116	0.776306	1.24056	1.20601	1.15952	1.13318	0.956952	1.17131
TCGA.44.2662.01A	0.929532	1.21229	1.13533	1.17458	1.17975	1.26061	1.42556	1.35457	1.12545	1.20227	0.866867	1.25182	1.04104	1.38326	1.04643	0.985418	1.41459	0.947644	1.31431	1.20482	0.982272	0.954681	1.28026	1.38308	1.12642	1.11405	0.960173	1.13247
TCGA.05.5429.01A	0.92573	1.14143	1.15611	1.09479	1.19901	1.24622	1.41984	1.27798	1.0574	1.07836	0.865002	1.18962	0.943216	1.31065	0.964674	1.00645	1.19335	0.950016	1.25274	1.20989	0.972264	0.824426	1.26138	1.1095	1.07337	1.08957	1.02659	1.14921
TCGA.38.4632.01A	0.9832	1.274	1.22907	1.21893	1.24373	1.31002	1.43885	1.32123	1.09951	1.17455	0.871071	1.242	1.06064	1.35647	1.07969	1.05916	1.36748	1.0435	1.30504	1.23173	1.03209	0.902135	1.2951	1.32152	1.17266	1.14715	0.979009	1.16947
TCGA.O1.A52J.01A	0.805833	1.06379	1.13866	1.14319	1.22408	1.25227	1.44513	1.26681	1.07625	1.10387	0.91537	1.18785	0.92234	1.35145	1.04263	1.06555	1.3786	0.924386	1.33486	1.22783	0.957763	0.786815	1.29005	1.26414	1.13769	1.10807	0.919573	1.0605
TCGA.50.5946.02A	0.944833	1.18311	1.16247	1.04737	1.20869	1.26688	1.41521	1.27033	1.07543	1.1434	0.781455	1.2004	1.00492	1.26198	0.941913	1.01001	1.20018	1.02279	1.23785	1.24789	0.986248	0.741587	1.25676	1.20218	1.11046	1.09872	0.9363	1.18362
TCGA.64.5774.01A	0.925873	1.16556	1.12651	1.09473	1.14929	1.29231	1.38719	1.19662	1.08896	1.09807	0.804957	1.15662	0.921174	1.27093	0.852074	0.876503	1.16928	0.993276	1.22863	1.20636	1.00156	0.840702	1.22474	1.11881	1.0178	1.06281	0.966024	1.16014
TCGA.64.1677.01A	1.06097	1.28648	1.25938	1.1132	1.24355	1.24343	1.43961	1.19675	1.07397	1.09551	0.840315	1.19318	1.05325	1.28419	0.962435	0.969741	1.27287	1.03161	1.26056	1.22129	0.97758	0.77866	1.20569	1.16892	1.07516	1.08458	0.880352	1.1695
TCGA.55.8507.01A	0.868683	1.1231	1.10558	1.11247	1.15037	1.2687	1.41219	1.27282	1.15173	1.08644	0.841736	1.18987	0.947184	1.32476	0.990415	1.00032	1.24152	0.982309	1.27651	1.2428	0.943283	0.865852	1.29931	1.20744	1.07964	1.06389	0.92339	1.14205
TCGA.05.5425.01A	1.04712	1.26237	1.26696	1.16736	1.2334	1.27532	1.45959	1.31394	1.1303	1.15984	0.917754	1.24079	1.0918	1.32561	1.11083	1.07986	1.38778	0.988251	1.3129	1.27301	1.04789	0.952205	1.28368	1.29853	1.18034	1.1646	0.933864	1.19753
TCGA.78.8655.01A	0.991754	1.1035	1.19654	1.18155	1.21337	1.28481	1.45846	1.29565	1.08252	1.20435	0.849598	1.20666	1.03414	1.31779	1.04534	1.10748	1.34603	0.923778	1.30216	1.25973	0.972974	0.854929	1.26285	1.26004	1.14073	1.11401	0.936091	1.13459
TCGA.55.6979.01A	1.10179	1.25226	1.25239	1.18769	1.23076	1.27756	1.46049	1.30038	1.13506	1.24225	0.879964	1.23829	1.11872	1.34092	1.07762	1.08019	1.44697	1.04125	1.30539	1.28452	1.06018	0.822427	1.29416	1.35346	1.19199	1.1839	0.97124	1.20513
TCGA.NJ.A7XG.01A	0.816922	1.01668	1.06084	1.06113	1.2057	1.23236	1.42234	1.17609	1.03965	1.0925	0.842092	1.07264	0.819926	1.30589	0.839621	0.959205	1.14798	0.813325	1.23639	1.17514	0.851307	0.739596	1.1865	1.02501	1.05544	1.03518	0.888263	1.08739
TCGA.91.8499.01A	0.93384	1.19165	1.22148	1.06007	1.1897	1.24682	1.38439	1.18364	1.05167	1.04997	0.835076	1.21473	0.934445	1.29945	0.952567	0.901669	1.23278	0.993998	1.24046	1.2394	0.956318	0.676129	1.25708	1.19944	1.11545	1.07415	0.871463	1.18824
TCGA.50.7109.01A	0.986902	1.16926	1.23132	1.10691	1.17707	1.29875	1.40879	1.22256	1.12395	1.12517	0.81865	1.13338	1.0652	1.27823	0.975889	0.952717	1.25046	0.960738	1.28539	1.23116	0.957846	0.815345	1.28043	1.16799	1.08408	1.09169	0.933906	1.18227
TCGA.97.8547.01A	0.754625	1.04994	1.09806	1.1435	1.19827	1.29574	1.46056	1.28886	1.10018	1.15769	0.737221	1.18852	0.857082	1.26825	0.999664	1.01769	1.30635	0.940846	1.31746	1.23388	0.921147	0.802387	1.28147	1.2838	1.14948	1.10349	0.937286	1.10394
TCGA.55.6971.01A	1.18004	1.25503	1.25756	1.16198	1.21747	1.32664	1.45914	1.32647	1.14536	1.2636	0.947775	1.20458	1.18202	1.31779	1.09263	1.13228	1.41072	1.056	1.31392	1.25975	1.0258	0.912509	1.30417	1.34439	1.1691	1.16734	0.939025	1.20357
TCGA.69.8254.01A	1.06996	1.12417	1.1623	1.14279	1.21048	1.27846	1.4275	1.29184	1.09302	1.14986	0.944846	1.17311	1.0622	1.35008	0.992551	1.04435	1.27719	0.97993	1.30541	1.22847	0.98098	0.849411	1.24594	1.22687	1.11732	1.13182	0.960443	1.16924
TCGA.49.6761.01A	1.04145	1.21709	1.23013	1.13951	1.2379	1.3171	1.45627	1.28968	1.06287	1.18947	0.856614	1.21895	1.08734	1.27414	0.959367	1.03203	1.3028	1.02784	1.28833	1.23054	1.05459	0.835895	1.2451	1.24288	1.11879	1.13454	0.915359	1.1132
TCGA.69.7980.01A	0.96911	1.14279	1.17097	1.12244	1.21932	1.26429	1.44502	1.25887	1.0915	1.21601	0.907919	1.17497	1.02672	1.29424	1.0086	1.04693	1.28609	0.898515	1.27737	1.2294	0.989025	0.743761	1.24702	1.21492	1.13186	1.108	0.920111	1.1099
TCGA.95.7947.01A	1.02957	1.18687	1.17481	1.08167	1.22306	1.20164	1.38418	1.24637	1.13601	1.12265	0.846706	1.18647	1.06487	1.30889	0.93799	0.944446	1.24434	1.01139	1.28988	1.22687	0.956185	0.837452	1.24952	1.1773	1.08687	1.08175	0.934744	1.145
TCGA.95.8039.01A	1.00744	1.16154	1.21531	1.17803	1.22693	1.28604	1.47568	1.31202	1.15265	1.18447	0.891102	1.20809	1.03668	1.31807	1.02165	1.04912	1.32532	0.941177	1.31933	1.27485	0.962493	0.798208	1.2706	1.28709	1.14116	1.14529	0.943496	1.15054
TCGA.62.8394.01A	0.909373	1.18224	1.12839	1.09385	1.20984	1.28348	1.42635	1.28165	1.09156	1.13366	0.804583	1.20211	0.984583	1.30173	0.951253	0.951162	1.23345	0.941252	1.27731	1.22756	0.938079	0.794735	1.25824	1.18309	1.10177	1.12794	0.894896	1.16259
TCGA.55.8616.01A	1.06315	1.08636	1.1387	1.0823	1.20346	1.3026	1.44549	1.25987	1.0147	1.08323	0.896846	1.13369	1.06904	1.3224	0.925317	0.983256	1.18281	0.922435	1.29095	1.21871	0.871099	0.849369	1.25201	1.12011	1.10692	1.081	0.907319	1.10225
TCGA.55.6986.01A	1.04708	1.09295	1.1664	1.11595	1.2063	1.21667	1.4242	1.26366	1.09693	1.12979	0.885138	1.19764	1.0277	1.32265	1.01514	1.02085	1.27497	0.96683	1.3127	1.22994	0.935183	0.783662	1.25805	1.21496	1.1275	1.10836	0.911314	1.15851
TCGA.49.AAR4.01A	1.0733	1.23064	1.34537	1.12552	1.21923	1.29469	1.46592	1.24241	1.09882	1.26117	0.89576	1.16808	1.07356	1.31298	0.966727	0.958425	1.34571	0.928889	1.29697	1.25911	1.01087	0.77511	1.28173	1.22769	1.11405	1.12743	0.854865	1.10992
TCGA.99.AA5R.01A	1.19211	1.17125	1.28399	1.16316	1.22452	1.2555	1.46286	1.27662	1.12827	1.26108	0.996203	1.20484	1.21279	1.31264	1.04739	1.12351	1.37865	1.04197	1.33432	1.28226	1.08148	0.825083	1.32005	1.27895	1.18242	1.17756	0.938461	1.15293
TCGA.05.4417.01A	1.09651	1.21446	1.22382	1.1733	1.20252	1.31213	1.4448	1.35851	1.07355	1.19875	0.933509	1.23183	1.10136	1.34322	1.06889	1.08626	1.35887	1.00882	1.30694	1.26294	1.0376	0.922488	1.28334	1.30322	1.14916	1.15155	0.966716	1.19463
TCGA.97.A4M2.01A	1.04519	1.10276	1.22661	1.16867	1.21703	1.28267	1.4591	1.29972	1.1387	1.21664	0.944192	1.20267	1.13475	1.36765	1.07504	1.09809	1.40442	0.984361	1.31974	1.25975	1.03938	0.897339	1.30419	1.28155	1.17094	1.14869	0.923371	1.11536
TCGA.44.2668.01A	0.987961	1.33088	1.21825	1.17589	1.23625	1.28458	1.4601	1.33396	1.15198	1.24159	0.850289	1.26009	1.07214	1.3157	1.08422	1.01242	1.40885	1.00557	1.29023	1.29205	1.09296	1.01849	1.31981	1.36398	1.15655	1.17286	0.985153	1.16608
TCGA.78.7158.01A	0.801309	1.02281	1.08533	1.05814	1.18798	1.23442	1.44481	1.22411	1.05641	1.04785	0.798337	1.14277	0.92185	1.2853	0.913958	0.933425	1.19597	0.959567	1.23571	1.19784	0.877376	0.693854	1.24741	1.11647	1.07439	1.04044	0.953747	1.08691
TCGA.49.4512.01A	0.969819	1.03189	1.12204	1.14708	1.20962	1.30729	1.45951	1.30465	1.08669	1.10162	0.821171	1.17096	1.0282	1.30761	1.05253	1.01965	1.31324	1.00834	1.32835	1.24236	0.927281	0.787706	1.27935	1.24012	1.13529	1.09614	0.932912	1.07556
TCGA.75.5147.01A	1.03068	1.19846	1.18836	1.16545	1.24201	1.29552	1.43296	1.31247	1.11626	1.11603	0.820613	1.20465	1.04655	1.35745	1.03567	1.04437	1.34735	0.981938	1.28097	1.24098	0.951659	0.838989	1.31565	1.28609	1.12191	1.14043	0.927127	1.14912
TCGA.L9.A50W.01A	0.917867	1.03318	1.12364	1.13146	1.20106	1.28376	1.44244	1.22294	1.05804	1.08247	0.832458	1.14334	0.958225	1.29572	0.933457	1.07307	1.23367	0.924102	1.29861	1.23681	0.899863	0.834144	1.26666	1.10677	1.13429	1.09328	0.98742	1.11046
TCGA.75.5125.01A	0.981735	1.24838	1.21801	1.16713	1.20788	1.25949	1.44658	1.34506	1.15142	1.22846	0.871301	1.22475	1.07617	1.32631	1.01693	1.01733	1.38212	0.997758	1.30876	1.2472	1.03751	0.889774	1.28983	1.32075	1.1756	1.11083	0.939203	1.12618
TCGA.55.8094.01A	0.74227	1.07379	1.08033	0.980301	1.19653	1.2963	1.35186	1.13262	1.04815	0.981909	0.770497	1.1253	0.784891	1.21454	0.812715	0.85048	1.00722	0.962008	1.27405	1.08638	0.87958	0.804979	1.23649	1.0679	0.990437	0.963204	0.92946	1.13082
TCGA.05.4430.01A	0.999948	1.13452	1.17981	1.17415	1.22682	1.2726	1.45568	1.33284	1.11351	1.15186	0.876162	1.24086	1.0235	1.35719	1.08644	1.13149	1.35019	0.98695	1.31664	1.27474	1.02104	0.892025	1.28952	1.32137	1.18744	1.13956	0.929317	1.13764
TCGA.91.A4BD.01A	0.951768	1.04764	1.17822	1.17489	1.21344	1.2685	1.43577	1.24764	1.14793	1.12702	0.943647	1.21576	1.0205	1.37752	1.08409	1.13024	1.38854	0.93745	1.32341	1.21049	0.980349	0.8883	1.29447	1.23637	1.13263	1.08659	0.921421	1.09087
TCGA.50.6593.01A	0.946332	1.1219	1.08831	1.1666	1.20914	1.34327	1.43904	1.32276	1.11809	1.1542	0.874078	1.20407	1.01757	1.36817	1.03781	1.02205	1.31561	0.976467	1.31143	1.27793	0.95982	0.885077	1.27298	1.27952	1.16684	1.12539	0.958295	1.09588
TCGA.86.8054.01A	0.844588	1.17539	1.0908	1.06091	1.19703	1.23665	1.36685	1.22384	1.17087	1.06345	0.855275	1.18068	0.923272	1.31322	0.961487	0.972827	1.17808	0.954125	1.21662	1.19704	0.924162	0.791473	1.23005	1.17183	1.07354	1.04211	0.904773	1.18028
TCGA.55.A48Z.01A	0.923273	1.13977	1.15469	1.10821	1.20553	1.29313	1.43592	1.30357	1.07542	1.16493	0.786422	1.1902	0.989792	1.30478	0.954544	0.963493	1.30513	0.993621	1.27254	1.22648	0.963518	0.713946	1.27683	1.25736	1.11314	1.14049	0.906015	1.1144
TCGA.05.5420.01A	1.18274	1.30602	1.36746	1.20516	1.24154	1.26168	1.46271	1.30523	1.14506	1.23609	0.916704	1.26989	1.167	1.32744	1.17191	1.12289	1.47769	0.972748	1.37893	1.24849	1.07487	0.967085	1.29538	1.35169	1.18084	1.18579	0.985356	1.20749
TCGA.55.8090.01A	0.984146	1.14622	1.12071	1.14382	1.21117	1.312	1.44997	1.26385	1.12011	1.1592	0.88229	1.19357	0.99837	1.32618	1.0079	1.09229	1.27036	0.988039	1.30463	1.24023	0.973558	0.837169	1.27889	1.27239	1.115	1.09456	0.956181	1.15168
TCGA.44.8119.01A	0.992222	1.19053	1.18245	1.13257	1.20757	1.34694	1.43469	1.30324	1.11049	1.14167	0.905297	1.19426	0.995152	1.32475	0.993634	1.01925	1.31475	1.02932	1.29356	1.25202	0.996167	0.85688	1.27702	1.28131	1.09661	1.11119	0.957614	1.16602
TCGA.55.7994.01A	1.03291	1.24634	1.25555	1.15086	1.18886	1.25113	1.42691	1.25479	1.14554	1.22738	0.856768	1.19688	1.13731	1.30173	1.016	0.967947	1.36019	0.988522	1.30548	1.24306	1.01562	0.80401	1.24922	1.30925	1.17164	1.1167	0.954318	1.13141
TCGA.69.7763.01A	1.00627	1.06392	1.13044	1.1262	1.1743	1.27284	1.41728	1.26418	1.12909	1.15114	0.918646	1.19209	1.04683	1.30305	0.993475	1.05647	1.23609	0.976997	1.2536	1.24796	0.994334	0.841097	1.24215	1.1985	1.13624	1.1085	0.904789	1.13
TCGA.73.7499.01A	1.05253	1.22304	1.31267	1.12685	1.25348	1.2931	1.4591	1.23791	1.07996	1.14776	0.787251	1.20699	1.05946	1.29065	1.00906	0.93917	1.38119	0.990765	1.27573	1.25651	0.97816	0.838626	1.23906	1.25757	1.12252	1.14538	0.882409	1.12456
TCGA.55.8301.01A	1.13027	1.25496	1.30777	1.18149	1.22937	1.26877	1.47772	1.31941	1.12679	1.22922	0.850333	1.21517	1.19169	1.32181	1.02331	1.03396	1.42057	1.05291	1.31951	1.2595	1.05604	0.774298	1.261	1.30825	1.16156	1.16275	0.898639	1.1348
TCGA.55.7573.01A	1.13889	1.07966	1.16068	1.16965	1.2218	1.23037	1.4548	1.26525	1.10722	1.1595	0.953158	1.16286	1.13427	1.33067	0.974507	1.03018	1.28798	0.974258	1.30166	1.27287	0.950233	0.803389	1.27523	1.23253	1.14653	1.11707	0.939049	1.12334
TCGA.91.A4BC.01A	1.08236	1.23756	1.36218	1.07915	1.21766	1.2584	1.44922	1.2593	1.09511	1.23119	0.84975	1.17866	1.0755	1.29706	1.02208	0.945462	1.39197	0.975743	1.33176	1.26188	1.00426	0.798554	1.24646	1.20622	1.12043	1.14853	0.937135	1.13976
TCGA.05.4382.01A	1.03231	1.15516	1.14585	1.13613	1.1901	1.27131	1.46704	1.35411	1.15392	1.21657	0.816532	1.25061	1.11382	1.31676	1.0745	1.02359	1.39809	1.0026	1.30676	1.27156	1.06284	0.870881	1.30414	1.38783	1.14586	1.16633	0.909772	1.10337
TCGA.86.8278.01A	0.944922	1.09966	1.15873	1.14423	1.23039	1.2976	1.43323	1.29702	1.12601	1.18124	0.850393	1.14997	0.992857	1.28184	0.974635	0.977932	1.29691	0.944474	1.27606	1.25842	0.946095	0.856811	1.2609	1.20897	1.10468	1.11286	0.928381	1.12071
TCGA.97.8175.01A	0.949222	1.13681	1.14353	1.18	1.21779	1.28242	1.47303	1.30689	1.09429	1.16467	0.815532	1.20995	1.01721	1.31714	1.03404	1.02484	1.32095	0.986211	1.31073	1.25397	0.987035	0.912168	1.25138	1.29269	1.11736	1.09089	0.946875	1.14578
TCGA.73.4662.01A	1.08273	1.16587	1.1992	1.1459	1.22482	1.31335	1.45335	1.29473	1.09801	1.1501	0.919838	1.20152	1.124	1.30697	1.01275	1.0793	1.31127	0.989855	1.3141	1.22355	0.940814	0.823776	1.26895	1.28139	1.13244	1.12105	0.915102	1.12611
TCGA.44.6774.01A	0.983763	1.1242	1.11955	1.1393	1.22748	1.2888	1.43571	1.35743	1.13903	1.18882	0.928067	1.22277	1.00825	1.35315	1.07638	1.09912	1.33043	1.02006	1.29987	1.28945	1.03318	0.865211	1.32173	1.30841	1.16749	1.15452	0.939156	1.13486
TCGA.MP.A4TJ.01A	1.20259	1.27237	1.32222	1.16096	1.22556	1.32001	1.4731	1.28831	1.13652	1.26668	1.00222	1.18855	1.21557	1.35052	1.05484	1.07764	1.40163	1.05554	1.31427	1.27894	1.04464	0.926262	1.29371	1.32072	1.16426	1.16667	0.950757	1.17517
TCGA.69.7765.01A	1.0406	1.17074	1.16279	1.14048	1.21053	1.28569	1.45489	1.35344	1.16201	1.14001	0.887454	1.19285	1.09371	1.33413	1.03243	1.06795	1.30211	1.05747	1.27989	1.25652	1.01457	0.814538	1.27525	1.25324	1.14643	1.14461	0.908231	1.17699
TCGA.64.5775.01A	0.774831	1.17668	1.07913	1.11825	1.18907	1.13294	1.41778	1.32243	1.11859	1.09807	0.76058	1.24424	0.969174	1.25261	1.06259	0.939056	1.26232	0.982286	1.25481	1.21657	0.996905	0.722776	1.28731	1.22844	1.07873	1.06246	0.860911	1.10741
TCGA.44.7661.01A	1.01594	1.26703	1.18052	1.18596	1.21581	1.24665	1.45278	1.35467	1.14961	1.20336	0.876325	1.26405	1.06356	1.32818	1.08145	1.0966	1.39086	1.05438	1.29774	1.30441	1.05604	0.879026	1.27473	1.369	1.1693	1.17371	0.929016	1.20068
TCGA.49.AARN.01A	1.06918	1.0781	1.13507	1.11149	1.231	1.30192	1.45151	1.24602	1.10482	1.11358	0.8411	1.13767	1.06373	1.29616	0.941145	0.939439	1.252	1.02415	1.28615	1.24482	0.941151	0.815574	1.23495	1.12993	1.09691	1.09871	0.9274	1.15955
TCGA.38.7271.01A	1.32284	1.2536	1.34258	1.1944	1.2196	1.2623	1.46637	1.30595	1.16332	1.25122	1.01311	1.22971	1.32676	1.31902	1.11956	1.20301	1.42809	1.07649	1.34823	1.2983	1.0441	0.864723	1.30076	1.34225	1.21847	1.20781	0.960422	1.21247
TCGA.62.8399.01A	0.931373	1.12832	1.10412	1.11184	1.16134	1.2327	1.3966	1.26065	1.11546	1.07857	0.953063	1.18732	0.998802	1.35451	0.96018	1.07192	1.24903	0.957963	1.26955	1.19813	0.924491	0.898054	1.26196	1.18421	1.09825	1.093	0.873803	1.1091
TCGA.86.7953.01A	1.03058	1.27098	1.17724	1.19889	1.23677	1.28199	1.42127	1.30566	1.11188	1.21632	0.921769	1.18586	1.0687	1.37086	1.0348	1.00958	1.35899	1.04134	1.30177	1.25633	0.951392	0.842706	1.28001	1.27103	1.12609	1.12598	1.01038	1.17238
TCGA.86.8055.01A	0.976194	1.15272	1.12053	1.1498	1.20726	1.27421	1.47403	1.36478	1.15104	1.162	0.812264	1.21343	1.04184	1.32197	1.03431	1.0222	1.31324	1.01848	1.27996	1.2619	0.992555	0.810536	1.2763	1.32532	1.14157	1.15618	0.909766	1.16468
TCGA.86.8359.01A	0.950654	1.16635	1.29003	1.15416	1.24656	1.28639	1.44697	1.23879	1.13274	1.18652	0.857892	1.13607	0.965079	1.28368	0.992639	0.952868	1.31496	0.912337	1.25889	1.24233	0.988873	0.991654	1.25371	1.17315	1.11147	1.13515	0.934528	1.20315
TCGA.05.4420.01A	0.849853	1.13196	1.11368	1.12499	1.16206	1.31113	1.40014	1.21857	1.04025	1.05793	0.803063	1.17046	0.894153	1.34582	0.937441	0.924348	1.23785	0.958908	1.28738	1.17304	0.927428	0.959293	1.28905	1.14679	1.03444	1.04517	0.881687	1.12326
TCGA.38.4625.01A	1.0174	1.28089	1.20841	1.13391	1.19283	1.25994	1.44454	1.27499	1.11931	1.14591	0.886598	1.22507	1.10865	1.28014	1.07586	1.02546	1.31182	0.972924	1.33688	1.23111	1.01899	0.90373	1.29936	1.29375	1.10987	1.11899	0.86624	1.13762
TCGA.99.8028.01A	1.14519	1.24446	1.34137	1.17588	1.25295	1.33053	1.48095	1.32373	1.13302	1.29006	0.946322	1.21963	1.17399	1.34228	1.10533	1.10118	1.48407	1.00079	1.33083	1.30315	1.08534	0.799543	1.31056	1.37606	1.19863	1.20425	0.97498	1.19954
TCGA.38.6178.01A	1.0003	1.11063	1.10181	1.1318	1.21651	1.2452	1.44248	1.28169	1.10116	1.12472	0.86079	1.18107	1.02115	1.29877	0.978253	1.04584	1.23597	0.963062	1.27458	1.25382	0.952199	0.833129	1.26218	1.19027	1.13214	1.10636	0.894486	1.1382
TCGA.55.6987.01A	1.20535	1.28055	1.35167	1.1884	1.22542	1.24358	1.4515	1.31279	1.1683	1.25785	0.920971	1.23308	1.21879	1.34755	1.11708	1.06345	1.45862	1.07083	1.30792	1.28552	1.08314	0.914061	1.29841	1.3537	1.1654	1.19622	0.927932	1.22965
TCGA.83.5908.01A	1.03228	1.35749	1.33409	1.13737	1.24654	1.26408	1.45684	1.28319	1.09945	1.28938	0.889736	1.19741	1.11642	1.31445	0.980377	1.00634	1.3341	1.03974	1.30619	1.2819	1.09407	0.803084	1.28126	1.26324	1.14414	1.15235	0.958419	1.18118
TCGA.55.6543.01A	0.93633	1.05605	1.13573	1.18225	1.18702	1.26925	1.42283	1.31431	1.10874	1.1715	0.906788	1.24407	0.993782	1.32351	1.0374	1.07632	1.34724	0.95553	1.28505	1.25475	0.973871	0.94874	1.29913	1.29477	1.12387	1.11143	0.929008	1.11929
TCGA.91.6835.01A	1.20057	1.24743	1.28814	1.15772	1.22135	1.25386	1.45278	1.34154	1.15202	1.25817	0.954913	1.2075	1.25179	1.35665	1.06862	1.13092	1.40748	1.05443	1.33011	1.29621	1.02243	0.885828	1.28371	1.33068	1.18505	1.18943	0.924982	1.18111
TCGA.S2.AA1A.01A	1.23456	1.12261	1.25246	1.12966	1.20303	1.27136	1.47645	1.26025	1.05956	1.20651	0.97299	1.14632	1.22406	1.25472	1.00771	1.0632	1.34214	0.970867	1.31551	1.24216	1.0006	0.764857	1.27743	1.23458	1.15238	1.17754	0.987411	1.14944
TCGA.69.7761.01A	1.11594	1.27591	1.22522	1.1433	1.20963	1.28918	1.45932	1.34214	1.17126	1.21038	0.935714	1.17705	1.16931	1.28991	1.02301	0.996002	1.34581	1.00573	1.28458	1.2631	1.03505	0.913129	1.2876	1.29355	1.1508	1.16977	1.0202	1.18303
TCGA.44.5644.01A	0.813367	1.09285	1.08191	1.03533	1.14371	1.32007	1.37231	1.17756	1.03037	1.03229	0.871183	1.13689	0.850189	1.20516	0.808903	0.828261	1.11446	0.930184	1.23677	1.16299	0.87911	0.895813	1.20995	1.07038	1.04664	0.997832	0.961267	1.09614
TCGA.MP.A4SW.01A	1.067	1.13454	1.16336	1.12833	1.221	1.29232	1.44791	1.28853	1.11274	1.15943	0.897291	1.187	1.09248	1.32492	1.01181	1.01809	1.31831	0.953554	1.31008	1.22335	0.957956	0.818539	1.25459	1.25632	1.12796	1.11735	0.986288	1.1063
TCGA.MP.A4SV.01A	1.01751	1.24486	1.23	1.14096	1.20335	1.3205	1.45562	1.25339	1.14829	1.19362	0.858843	1.15534	1.10279	1.3043	0.965126	0.976649	1.31622	1.03225	1.28734	1.22463	0.988998	0.741976	1.24342	1.24209	1.11357	1.11793	0.886203	1.13746
TCGA.97.A4LX.01A	1.18401	1.19201	1.26432	1.18192	1.23635	1.30061	1.4472	1.33746	1.16162	1.27923	0.895808	1.23499	1.20855	1.30893	1.06832	1.03725	1.41611	1.0392	1.32316	1.27584	1.03982	0.8264	1.26733	1.37379	1.18571	1.17803	0.954562	1.10732
TCGA.55.A57B.01A	0.866424	1.09216	1.12186	1.14119	1.17695	1.24637	1.4579	1.29296	1.05615	1.15432	0.916424	1.1622	0.941255	1.32163	0.972401	1.00417	1.26221	0.949656	1.30478	1.26534	0.946166	0.855884	1.25149	1.20801	1.12621	1.08657	0.910749	1.10781
TCGA.MN.A4N1.01A	0.823066	1.05522	1.0369	1.07851	1.18628	1.24324	1.41013	1.20662	1.05079	1.10702	0.780669	1.16094	0.838626	1.25686	0.892518	0.946367	1.14428	0.934193	1.2688	1.16569	0.904116	0.757741	1.19879	1.11874	1.05221	1.05439	0.863072	1.10288
TCGA.38.4628.01A	0.808742	1.03793	1.09433	1.14665	1.21806	1.30939	1.43777	1.33043	1.09589	1.04504	0.744017	1.25524	0.926229	1.36924	1.04661	1.03119	1.27415	0.931564	1.32109	1.21435	0.945444	0.833181	1.27461	1.22848	1.13335	1.12399	0.963631	1.10914
TCGA.35.4123.01A	1.02152	1.29202	1.35031	1.18324	1.23785	1.2728	1.46999	1.32181	1.13783	1.22252	0.861041	1.24054	1.10381	1.30299	1.04775	1.12075	1.43661	1.00464	1.2988	1.26235	1.11078	0.818279	1.2599	1.36018	1.17199	1.18508	0.934529	1.15124
TCGA.69.7764.01A	1.00079	1.14745	1.18677	1.00206	1.15481	1.22702	1.44448	1.19468	1.12246	1.08832	0.868937	1.12214	1.06375	1.24903	0.920339	0.946763	1.16252	0.920655	1.20911	1.19852	0.908257	0.689463	1.20012	1.10178	1.09116	1.08244	0.890951	1.20941
TCGA.49.4501.01A	1.06508	1.11198	1.21249	1.13301	1.21316	1.29136	1.45416	1.31251	1.09716	1.13	0.893789	1.21384	1.07977	1.30766	1.04184	1.08929	1.29449	0.970262	1.30938	1.23791	0.981849	0.815521	1.31026	1.23056	1.17297	1.15555	0.922498	1.12918
TCGA.44.3918.01A	1.05962	1.23462	1.28393	1.13452	1.23291	1.32121	1.45834	1.28655	1.1003	1.24079	0.900032	1.22573	1.139	1.29846	1.04277	1.04413	1.40303	0.976668	1.26063	1.27144	1.01534	0.852904	1.2289	1.33108	1.1468	1.16008	0.955023	1.16049
TCGA.38.4626.01A	0.915287	1.12762	1.13009	1.17462	1.22192	1.23971	1.45483	1.40444	1.17046	1.20596	0.998134	1.28526	1.00662	1.38417	1.17265	1.17376	1.41801	0.9798	1.33727	1.28734	1.08542	0.999701	1.34934	1.32776	1.17819	1.14905	0.916467	1.16413
TCGA.91.6840.01A	0.992511	1.15226	1.18287	1.08501	1.20311	1.24793	1.39438	1.22018	1.11892	1.1649	0.863474	1.14166	1.04302	1.28194	0.953996	0.978172	1.23854	0.955872	1.25858	1.20731	0.977186	0.755099	1.20559	1.2034	1.11022	1.09458	0.916899	1.12086
TCGA.J2.A4AE.01A	1.04747	1.17641	1.15037	1.12664	1.18818	1.2357	1.43937	1.24951	1.10405	1.14537	0.981391	1.17631	1.08113	1.33498	0.942998	1.04404	1.25687	0.93944	1.28088	1.20561	0.904833	0.783004	1.26032	1.21921	1.11742	1.11148	0.913512	1.17091
TCGA.50.5932.01A	0.905455	1.02989	1.09547	1.09951	1.17128	1.25281	1.41182	1.26039	1.12554	1.12964	0.876709	1.18941	0.996476	1.28799	0.962029	0.980868	1.18475	0.932481	1.26052	1.20259	0.944748	0.792443	1.22493	1.14903	1.08772	1.05586	0.912123	1.09489
TCGA.62.A46R.01A	0.985463	1.19197	1.17405	1.14626	1.21057	1.2903	1.47739	1.30273	1.13417	1.15212	0.903185	1.19254	1.0886	1.35657	0.986877	1.04024	1.3037	1.01934	1.29849	1.22355	0.929018	0.799233	1.2601	1.21768	1.11223	1.08906	0.912946	1.13855
TCGA.05.4405.01A	0.995249	1.07906	1.10577	1.11837	1.2075	1.30384	1.45357	1.3046	1.044	1.15493	0.851822	1.16829	1.05415	1.33309	1.01106	1.09736	1.28207	1.00044	1.27771	1.2479	0.944178	0.788877	1.26256	1.20716	1.1597	1.11535	0.952567	1.12792
TCGA.75.6212.01A	1.1586	1.12799	1.16883	1.20752	1.22336	1.2644	1.45909	1.32118	1.15399	1.17754	0.941933	1.21908	1.15912	1.32684	1.08582	1.09934	1.35961	1.01777	1.32531	1.24708	0.979077	0.854448	1.28502	1.27312	1.16916	1.13169	0.944922	1.10903
TCGA.97.7554.01A	1.05434	1.16284	1.1435	1.13382	1.2012	1.22525	1.44505	1.35761	1.08966	1.15673	0.893134	1.22199	1.07002	1.29148	1.01145	1.0109	1.28995	1.02969	1.26823	1.25456	0.996929	0.839345	1.25684	1.27705	1.14246	1.11715	0.95303	1.15623
TCGA.MN.A4N5.01A	0.955954	1.17119	1.21815	1.11003	1.23764	1.29829	1.45036	1.22646	1.06732	1.19247	0.823593	1.15911	0.999128	1.29868	0.94151	0.925592	1.28471	0.900254	1.27187	1.21729	0.966904	0.794942	1.23353	1.14777	1.12001	1.11281	0.939617	1.10839
TCGA.91.6828.01A	1.01128	1.21307	1.20229	1.18104	1.2239	1.33376	1.43514	1.32132	1.165	1.16455	0.926919	1.20795	1.07986	1.32201	1.04358	1.08996	1.36781	1.05441	1.31481	1.28532	1.03972	0.944106	1.29427	1.32687	1.16825	1.11937	0.989152	1.19559
TCGA.44.6147.01A	1.09407	1.11761	1.12314	1.03866	1.20791	1.21385	1.45422	1.24784	1.07493	1.12882	0.919884	1.11749	1.1154	1.29465	0.959184	1.03775	1.25585	0.967085	1.28035	1.23011	0.877076	0.837471	1.24571	1.19977	1.12079	1.11645	0.862223	1.12224
TCGA.55.7911.01A	1.01375	1.29846	1.28695	1.1357	1.206	1.22884	1.45564	1.27284	1.07685	1.19176	0.857259	1.18192	1.08879	1.30167	0.953919	0.928574	1.31956	0.977031	1.28187	1.2405	0.942529	0.778544	1.24141	1.22326	1.10944	1.10266	0.968304	1.21929
TCGA.73.4658.01A	1.01676	1.20117	1.21376	1.2122	1.22419	1.30833	1.44859	1.34018	1.16143	1.21761	0.989241	1.23058	1.07555	1.33964	1.10033	1.13775	1.40565	1.03378	1.33806	1.30994	1.0229	0.924971	1.29123	1.379	1.19808	1.17161	0.979371	1.13827
TCGA.L9.A444.01A	1.11397	1.1718	1.34054	1.14542	1.21491	1.32829	1.48733	1.29951	1.08642	1.24837	0.841455	1.19221	1.15922	1.27217	1.02661	0.971191	1.39846	0.950618	1.30079	1.24718	1.04069	0.727977	1.25004	1.2461	1.16793	1.15321	0.941638	1.13594
TCGA.64.5779.01A	1.10104	1.23679	1.19034	1.07183	1.16187	1.31589	1.42114	1.20235	1.13041	1.1501	0.859769	1.11839	1.11606	1.2903	0.946042	0.918904	1.1966	0.986403	1.2401	1.23444	0.926243	0.681348	1.22505	1.1177	1.0742	1.07079	0.863329	1.1334
TCGA.44.2666.01A	0.877688	1.08347	1.07799	1.03592	1.18126	1.19949	1.40625	1.25524	1.12052	1.0793	0.878391	1.14974	1.00102	1.31567	0.931213	1.093	1.14613	0.889043	1.24752	1.17593	0.900136	0.753198	1.22318	1.16826	1.05552	1.07625	0.822342	1.16455
TCGA.44.6777.01A	1.09373	1.16175	1.17363	1.20795	1.20997	1.29918	1.43619	1.41296	1.15949	1.23692	0.901093	1.28717	1.15618	1.36989	1.15345	1.15011	1.46547	1.08078	1.34356	1.30533	1.07421	0.911257	1.32053	1.42133	1.21935	1.1949	0.94391	1.15422
TCGA.55.7903.01A	0.904133	1.17118	1.21876	1.10039	1.22804	1.27917	1.4452	1.27974	1.09005	1.19937	0.829334	1.16174	1.01288	1.32385	0.962402	1.06179	1.26628	0.961644	1.27265	1.21501	0.989112	0.763221	1.23834	1.20567	1.10508	1.09548	0.884065	1.1628
TCGA.55.6980.01A	0.921141	1.07436	1.21054	1.19033	1.22393	1.29805	1.46524	1.31011	1.16134	1.18777	0.949629	1.17302	0.996473	1.33537	1.05961	1.07882	1.36533	0.989974	1.35434	1.29941	0.996345	0.883186	1.32308	1.29109	1.18388	1.1595	0.939004	1.12554
TCGA.MP.A4TK.01A	1.07937	1.18081	1.16319	1.1447	1.21982	1.30361	1.48222	1.3426	1.1112	1.21877	0.895461	1.2327	1.0973	1.27788	1.08265	1.01578	1.35826	1.08773	1.30472	1.23654	1.00708	0.834539	1.26023	1.30677	1.13922	1.15635	0.926915	1.14809
TCGA.55.8207.01A	0.918426	1.04793	1.13905	1.15508	1.19957	1.26847	1.4592	1.33442	1.15331	1.16406	0.934741	1.1838	1.01339	1.35645	1.07532	1.15115	1.34973	0.94061	1.29056	1.26767	0.969733	0.883912	1.29388	1.31257	1.14369	1.12262	0.903522	1.09084
TCGA.50.5933.01A	0.877849	1.21112	1.16288	1.14897	1.22522	1.29372	1.45386	1.3835	1.17852	1.21409	0.864307	1.249	1.06039	1.30972	1.07101	1.08469	1.37893	1.03275	1.28562	1.26997	1.07951	0.840808	1.26903	1.38901	1.17676	1.16058	0.91881	1.1276
TCGA.44.7672.01A	1.18284	1.24484	1.25367	1.1898	1.23222	1.30906	1.45515	1.32399	1.12273	1.22877	0.873267	1.2354	1.16127	1.30456	1.08591	1.0713	1.41426	1.04871	1.31678	1.28437	1.10276	0.866762	1.28631	1.3587	1.1728	1.17488	0.966688	1.16209
TCGA.67.3772.01A	1.07067	1.11115	1.19924	1.16829	1.21914	1.24948	1.46232	1.31272	1.11864	1.12325	0.868136	1.24589	1.03603	1.32999	1.05251	1.07455	1.31779	0.971763	1.31291	1.2386	0.97794	0.828997	1.28066	1.2815	1.13442	1.13107	0.930724	1.15067
TCGA.97.A4M5.01A	1.02297	1.06782	1.16431	1.14901	1.24234	1.30477	1.44287	1.29994	1.13768	1.19373	0.900649	1.21321	1.06465	1.31985	1.03956	1.10613	1.28656	0.969331	1.29508	1.24687	0.999424	0.865385	1.28855	1.24112	1.13435	1.11903	0.87921	1.14303
TCGA.99.8032.01A	1.03781	1.14547	1.13728	1.09349	1.20667	1.32925	1.42195	1.24846	1.15399	1.10862	0.87602	1.17577	1.05469	1.33678	0.960232	1.00809	1.25855	1.00682	1.26156	1.24205	0.953261	0.808246	1.26829	1.19651	1.06479	1.09984	0.947544	1.17045
TCGA.55.7576.01A	1.01046	1.17764	1.16757	1.14524	1.21229	1.29334	1.44112	1.33187	1.07279	1.13745	0.849313	1.20664	1.07423	1.32413	1.02648	1.05606	1.2854	1.00839	1.29336	1.23388	0.988898	0.862908	1.27242	1.2687	1.1365	1.12729	0.885437	1.16699
TCGA.05.4425.01A	0.927194	1.21093	1.19809	1.16292	1.24307	1.31552	1.4453	1.27323	1.09191	1.20017	0.848268	1.21075	0.995738	1.30458	1.09369	1.06871	1.37208	1.06809	1.31645	1.29289	0.981589	0.799871	1.28854	1.32003	1.2002	1.15661	1.02131	1.18992
TCGA.93.A4JN.01A	1.09139	1.14519	1.11018	1.09022	1.21144	1.22495	1.45856	1.23628	1.14542	1.14399	0.895323	1.16667	1.12197	1.30016	0.956893	1.04766	1.2404	1.00821	1.29451	1.25714	0.938361	0.813033	1.2371	1.17879	1.12617	1.10636	0.904364	1.18517
TCGA.55.6983.01A	1.1895	1.16596	1.2502	1.13754	1.23629	1.32066	1.44981	1.25135	1.15263	1.16839	0.898307	1.17754	1.15735	1.32049	1.02757	1.03431	1.29268	1.02108	1.31248	1.26716	0.958861	0.804373	1.24731	1.22769	1.14432	1.14885	0.914161	1.17555
TCGA.62.A472.01A	0.933861	1.18603	1.18553	1.11193	1.21988	1.31734	1.45306	1.24383	1.11472	1.18217	0.826487	1.20754	1.01315	1.33395	0.978461	1.01767	1.29402	1.00114	1.29015	1.21416	0.926304	0.835512	1.23537	1.24218	1.11971	1.09028	0.927148	1.15422
TCGA.50.5044.01A	0.920443	1.19054	1.22087	1.14205	1.21839	1.20907	1.47285	1.29768	1.10992	1.14568	0.831941	1.24058	0.954794	1.27401	1.04613	0.996213	1.27351	0.949785	1.28279	1.25931	1.06441	0.781843	1.28909	1.22478	1.15572	1.11807	0.927836	1.14572
TCGA.95.A4VP.01A	1.11731	1.20534	1.22843	1.10918	1.19854	1.33599	1.43704	1.24248	1.10052	1.16846	0.922466	1.16771	1.09529	1.3111	1.03195	1.01005	1.2892	1.03739	1.29927	1.2743	0.956808	0.90846	1.27572	1.18602	1.12104	1.10842	0.977998	1.1693
TCGA.97.A4M1.01A	0.851935	0.963357	1.14103	1.12274	1.2086	1.26713	1.44659	1.25223	1.10283	1.14505	0.921591	1.19983	0.944459	1.34331	1.03866	1.10031	1.2855	0.881328	1.31015	1.2451	0.975297	0.82035	1.29419	1.22037	1.13505	1.09994	0.865321	1.08455
TCGA.49.AARO.01A	1.07394	1.15669	1.21538	1.18084	1.22325	1.29526	1.46703	1.30444	1.07424	1.20002	0.907276	1.20053	1.08819	1.34634	1.06087	0.95725	1.39896	0.999215	1.33341	1.27447	1.03659	0.864565	1.28519	1.33634	1.13706	1.1259	0.912027	1.09642
TCGA.91.6831.01A	0.936191	1.20872	1.14233	1.11596	1.20987	1.30633	1.43106	1.26531	1.09622	1.12366	0.836919	1.18366	0.986628	1.2976	1.00892	0.976475	1.30339	0.988589	1.27096	1.25672	1.01986	0.857039	1.26151	1.28923	1.08071	1.08516	0.882367	1.1703
TCGA.55.6642.01A	1.07752	1.17334	1.20979	1.12514	1.20098	1.30172	1.43666	1.30753	1.09844	1.15259	0.860784	1.20412	1.1304	1.29537	0.991751	1.0135	1.29836	1.0472	1.28904	1.2753	1.03437	0.876479	1.27848	1.25926	1.09545	1.14251	0.931824	1.18304
TCGA.86.8056.01A	1.00421	1.07601	1.10339	1.11939	1.19152	1.22382	1.45914	1.29308	1.09775	1.14004	0.972095	1.16709	1.06076	1.36181	0.976537	1.03844	1.26521	0.950135	1.28055	1.23336	0.945538	0.854739	1.27984	1.25312	1.11685	1.10835	0.92738	1.13016
TCGA.97.7546.01A	1.05997	1.13195	1.15999	1.14463	1.21595	1.22781	1.41929	1.28555	1.12792	1.16703	0.970506	1.19917	1.09033	1.2984	1.0189	1.10369	1.29949	1.01173	1.28531	1.26179	1.00649	0.866213	1.27986	1.25592	1.16819	1.14283	0.917519	1.17288
TCGA.97.7547.01A	1.06912	1.01623	1.11187	1.0757	1.20518	1.23219	1.44339	1.24945	1.072	1.15013	0.847496	1.13608	1.05829	1.34813	0.970396	1.06281	1.23839	0.951684	1.30991	1.23216	0.955201	0.769921	1.25937	1.22176	1.14512	1.12834	0.929643	1.09971
TCGA.55.7914.01A	1.03707	1.11855	1.18297	1.07274	1.21033	1.21332	1.44847	1.25386	1.05795	1.15196	0.841977	1.13204	1.08628	1.29578	0.938355	0.997887	1.23245	1.02669	1.25745	1.21149	0.92474	0.646864	1.22868	1.10444	1.10156	1.11893	0.963169	1.14998
TCGA.78.7143.01A	0.967491	1.16979	1.10121	1.14614	1.22186	1.29406	1.43183	1.27628	1.10672	1.17503	0.868076	1.19503	1.03948	1.30805	0.950818	1.00188	1.24144	0.969557	1.31396	1.22669	0.901547	0.797817	1.22919	1.22739	1.13555	1.10194	0.895289	1.17903
TCGA.55.8205.01A	1.08237	1.28458	1.26391	1.18334	1.21135	1.23768	1.44378	1.33193	1.15167	1.25869	0.932121	1.25236	1.16538	1.33597	1.0984	1.04765	1.45431	1.03728	1.31973	1.29006	1.08968	0.892784	1.30157	1.37872	1.1886	1.18792	0.959052	1.18455
TCGA.05.4415.01A	0.922275	1.24794	1.16916	1.0824	1.17779	1.26191	1.39864	1.2436	1.22273	1.12284	0.84183	1.24616	0.946131	1.2505	0.930019	0.953036	1.23965	1.0051	1.23202	1.20498	0.959463	0.866135	1.24848	1.20984	1.08552	1.08079	0.887573	1.20581
TCGA.91.6847.01A	0.667377	1.04744	1.11319	0.959852	1.21293	1.16951	1.42529	1.15185	0.967588	1.05962	0.704092	1.1335	0.744816	1.28031	0.767276	0.807335	1.07534	1.02373	1.23544	1.18879	0.84717	0.664965	1.18508	0.99519	0.972701	0.994814	0.872308	1.13532
TCGA.86.8585.01A	1.06442	1.24217	1.25531	1.11931	1.20363	1.2962	1.47125	1.23513	1.16269	1.14695	0.848733	1.20578	1.11919	1.29252	1.0259	0.989419	1.41871	1.02815	1.31176	1.19582	1.02509	0.794103	1.24691	1.24588	1.09732	1.11704	0.876416	1.09913
TCGA.55.8203.01A	1.12272	1.18741	1.21491	1.14177	1.18529	1.31884	1.47022	1.23418	1.08042	1.18543	0.79876	1.1546	1.12395	1.28702	0.97883	0.946797	1.29032	1.01144	1.28873	1.24251	0.933958	0.82165	1.23192	1.22536	1.08714	1.10434	0.957851	1.16406
TCGA.71.6725.01A	0.847732	1.0236	1.01594	1.09976	1.1744	1.22933	1.45166	1.23855	1.0061	1.03246	0.851373	1.13386	0.93907	1.24809	0.924278	0.955624	1.19698	0.88846	1.30411	1.20301	0.86409	0.862894	1.2278	1.1189	1.08951	1.01072	0.911948	1.0724
TCGA.55.7816.01A	0.948871	1.03782	1.15865	1.1162	1.21604	1.19455	1.43343	1.28589	1.16476	1.22511	0.837677	1.25147	1.0581	1.4058	1.0998	1.06213	1.38988	0.969091	1.31937	1.30544	1.04609	0.846406	1.29566	1.28566	1.21491	1.16017	0.842185	1.10913
TCGA.55.6978.01A	1.00267	1.31088	1.31492	1.14112	1.23235	1.25954	1.4666	1.35329	1.18623	1.29247	0.876431	1.2416	1.07842	1.30021	1.06754	1.00576	1.37535	1.04152	1.30191	1.28959	1.10554	0.880422	1.26725	1.38574	1.18231	1.18051	0.919322	1.19755
TCGA.44.6775.01A	0.976324	1.14503	1.104	1.15942	1.20044	1.25784	1.45168	1.35318	1.12349	1.19813	0.839105	1.22689	1.04846	1.34276	1.08849	1.02784	1.34617	1.05262	1.30684	1.27945	0.958753	0.862468	1.30026	1.37041	1.1536	1.13514	0.90397	1.18836
TCGA.86.7954.01A	1.01353	1.18435	1.2076	1.13945	1.25046	1.28888	1.43315	1.30527	1.10029	1.1851	0.863947	1.18606	1.06152	1.32683	1.06701	1.0224	1.39941	0.913109	1.31214	1.25332	0.988706	0.861211	1.25659	1.29108	1.17203	1.13299	0.924898	1.14419
TCGA.MP.A4TF.01A	0.900926	1.13244	1.12432	1.10071	1.19314	1.28726	1.43484	1.2285	1.08587	1.11041	0.84531	1.18592	0.964583	1.26829	0.903469	0.90417	1.19396	0.824948	1.24653	1.1838	0.940012	0.840606	1.24857	1.15101	1.04562	1.05072	0.900925	1.1536
TCGA.44.5645.01A	1.08336	1.10775	1.15433	1.11324	1.16228	1.19534	1.45647	1.23058	1.11274	1.17358	0.913897	1.16277	1.11775	1.28349	0.95374	1.02567	1.29992	0.978986	1.28248	1.26376	0.907978	0.846136	1.23046	1.27339	1.11912	1.1314	0.936159	1.15627
TCGA.50.6591.01A	0.494278	1.04157	0.927339	1.00093	1.14928	1.15425	1.31039	1.17733	1.08562	0.996226	0.775594	1.11364	0.697421	1.18579	0.793931	0.796166	0.998564	0.965144	1.19423	1.16672	0.832911	0.559541	1.20714	1.02334	1.00954	1.00098	0.771135	1.19236
TCGA.L4.A4E6.01A	1.02776	1.08921	1.17413	1.21407	1.22864	1.24124	1.4709	1.32923	1.16332	1.24131	1.00491	1.27369	1.11303	1.35614	1.14828	1.17233	1.44373	1.00334	1.35743	1.2711	1.07886	0.820173	1.3171	1.33216	1.20739	1.16981	0.924095	1.11509
TCGA.49.4505.01A	1.04027	1.12123	1.21737	1.18184	1.26471	1.31385	1.45561	1.34888	1.1138	1.1716	0.95736	1.22329	1.05718	1.34102	1.05449	1.14029	1.36872	0.980229	1.32472	1.26323	1.03247	0.898112	1.29041	1.294	1.16131	1.13034	0.927371	1.10866
TCGA.44.4112.01A	0.917443	1.16472	1.15608	1.16054	1.21562	1.27966	1.45248	1.32658	1.08455	1.15305	0.892042	1.23076	1.03586	1.29593	1.04532	1.09083	1.26743	0.983087	1.29461	1.24593	1.00849	0.807468	1.25651	1.26605	1.11385	1.11398	0.900293	1.12433
TCGA.67.6216.01A	1.06754	1.14007	1.16827	1.17118	1.21703	1.25708	1.43128	1.28615	1.13066	1.16909	0.917438	1.17262	1.09161	1.33798	1.04629	1.05243	1.33905	0.999022	1.33808	1.24127	0.952609	0.852431	1.28288	1.27636	1.12419	1.10628	0.921176	1.15521
TCGA.55.8508.01A	1.09023	1.0963	1.1493	1.12279	1.17993	1.32071	1.44644	1.19572	1.01977	1.12639	0.845371	1.16663	1.07548	1.29668	0.955737	0.930624	1.30925	0.943724	1.26085	1.23758	1.01573	0.941211	1.27562	1.19216	1.08672	1.10038	0.898896	1.11142
TCGA.44.A4SU.01A	1.09485	1.06178	1.15559	1.072	1.19423	1.26629	1.43898	1.21849	1.02719	1.14527	0.83789	1.1213	1.08758	1.2944	0.881098	0.986401	1.23757	0.991709	1.26225	1.21658	0.899498	0.71359	1.24444	1.16865	1.10294	1.08799	0.857638	1.08604
TCGA.55.8206.01A	1.02655	1.05303	1.14146	1.18817	1.18078	1.24212	1.4447	1.2691	1.213	1.15623	0.987748	1.19573	1.08642	1.34175	1.09652	1.17901	1.37632	0.980676	1.35557	1.26695	0.977205	0.930228	1.29802	1.27221	1.19264	1.13814	0.922303	1.08615
TCGA.95.7948.01A	0.878305	1.02903	1.10985	1.07757	1.19017	1.16589	1.42063	1.24761	1.06508	1.0586	0.858306	1.1463	0.954633	1.25605	0.902938	0.960561	1.18738	0.951215	1.26254	1.20541	0.850336	0.698427	1.20568	1.06261	1.05419	1.05307	0.858514	1.0177
TCGA.50.5944.01A	0.880146	1.02129	1.10543	1.1311	1.18302	1.234	1.40863	1.31669	1.12574	1.13092	0.87046	1.20718	0.959145	1.32792	1.01632	1.0648	1.23186	0.904538	1.26722	1.27119	0.954939	0.811349	1.27249	1.20307	1.1561	1.08966	0.92251	1.15087
TCGA.50.8459.01A	1.11987	1.10663	1.14883	1.19644	1.21314	1.31684	1.46823	1.32702	1.1821	1.19581	0.892043	1.21125	1.12385	1.35288	1.1568	1.08031	1.41449	0.995842	1.33258	1.29788	1.03332	0.844553	1.32147	1.3913	1.18307	1.17455	0.951336	1.10635
TCGA.64.1679.01A	0.90098	1.11464	1.06377	1.15631	1.21733	1.26744	1.42221	1.34743	1.12804	1.12809	0.753594	1.18457	0.973513	1.30961	1.02732	0.996401	1.32683	1.04278	1.31017	1.25991	1.00105	0.841032	1.28822	1.30624	1.13005	1.11609	0.911647	1.13267
TCGA.L9.A443.01A	0.89323	1.10866	1.1529	1.08362	1.18767	1.31739	1.44395	1.23129	1.08229	1.16888	0.820007	1.11429	0.930673	1.29874	0.962957	0.993236	1.25858	0.923394	1.25331	1.2408	0.947387	0.795246	1.23822	1.09751	1.08764	1.10484	0.917494	1.08631
TCGA.97.A4M7.01A	1.0609	1.12504	1.17439	1.15418	1.24683	1.28555	1.46515	1.30865	1.14998	1.19149	0.953756	1.16619	1.07281	1.36139	1.02092	1.08167	1.34634	0.960646	1.31805	1.27561	0.95535	0.8857	1.26434	1.28377	1.16526	1.12606	0.932878	1.15574
TCGA.MP.A4TH.01A	1.25107	1.1145	1.23341	1.13796	1.17664	1.29652	1.46586	1.22545	1.09874	1.21021	0.934045	1.16406	1.24765	1.26872	0.985711	1.02366	1.3208	1.04601	1.31403	1.24708	0.983951	0.777898	1.23352	1.23893	1.16023	1.14615	0.967976	1.13202
TCGA.55.8087.01A	0.795247	0.907552	1.06348	1.09445	1.18887	1.24768	1.43385	1.17806	1.07495	1.02715	0.871455	1.12832	0.908081	1.28532	0.94228	0.952531	1.19169	0.910678	1.27861	1.22939	0.839712	0.722538	1.24451	1.14966	1.12798	1.05063	0.897644	1.04262
TCGA.62.A46P.01A	0.915734	1.02819	1.15817	1.0922	1.21322	1.30485	1.40762	1.17723	1.02517	1.09171	0.893327	1.15159	0.911817	1.28474	0.959651	0.942091	1.18651	0.855154	1.26205	1.21146	0.904674	0.808922	1.21963	1.09396	1.07036	1.04873	0.957493	1.1422
TCGA.50.6595.01A	0.920774	1.21724	1.20195	1.16	1.22411	1.2483	1.44157	1.33709	1.12744	1.17009	0.855836	1.25004	1.03361	1.29725	1.0408	1.00061	1.31472	0.942839	1.27432	1.2688	1.09111	0.914142	1.26617	1.33558	1.14746	1.14995	0.942949	1.17454
TCGA.55.6985.01A	1.05752	1.18532	1.20873	1.16414	1.23512	1.27526	1.45902	1.31159	1.0897	1.19551	0.947985	1.18006	1.07874	1.34091	1.02197	1.08384	1.34105	1.02525	1.29232	1.25238	1.06896	0.911356	1.29126	1.27459	1.15603	1.14182	0.933654	1.19565
TCGA.38.4627.01A	0.980689	1.1129	1.17303	1.15276	1.23978	1.2221	1.46377	1.34854	1.16983	1.18944	0.849676	1.28225	0.995673	1.35902	1.10735	1.13508	1.38737	1.01689	1.31543	1.28424	1.03707	0.857469	1.32976	1.33776	1.18412	1.16849	0.94173	1.14777
TCGA.62.A46V.01A	0.71655	1.03846	1.05939	1.10758	1.22212	1.28134	1.46191	1.2723	1.09992	1.08169	0.804306	1.17147	0.877148	1.33467	0.940294	0.960193	1.23096	0.943093	1.28741	1.23988	0.883018	0.740728	1.24297	1.19526	1.11068	1.06139	0.925975	1.04367
TCGA.55.6984.01A	1.0681	1.14632	1.14887	1.11172	1.20224	1.28692	1.4313	1.266	1.06489	1.12467	0.886551	1.14332	1.07693	1.29053	0.970405	0.963951	1.22714	0.957019	1.27572	1.22617	0.938263	0.908022	1.26882	1.1307	1.08081	1.10712	1.03267	1.17131
TCGA.53.7813.01A	1.0432	1.2014	1.20388	1.08522	1.19403	1.29332	1.42669	1.17302	1.07346	1.09389	0.85914	1.0949	1.06855	1.27608	0.859695	0.891308	1.17429	0.956596	1.22175	1.22398	0.873875	0.745233	1.18667	1.07269	1.04589	1.05376	0.955491	1.23681
TCGA.78.7159.01A	0.994415	1.15848	1.1559	1.11738	1.18344	1.31028	1.43158	1.27332	1.05182	1.10237	0.806063	1.16256	1.03523	1.31212	0.968935	0.919708	1.2439	0.939832	1.25746	1.21658	1.03308	0.908069	1.26973	1.16791	1.04318	1.06641	0.936381	1.19494
TCGA.55.A4DG.01A	1.09345	1.07995	1.15349	1.02426	1.20596	1.2375	1.45516	1.22794	1.11252	1.11448	0.912988	1.1786	1.12123	1.29061	0.960538	1.01176	1.26837	0.983467	1.26914	1.20644	0.901127	0.69361	1.23755	1.1567	1.10811	1.07657	0.905838	1.12397
TCGA.44.6148.01A	1.03924	0.978439	1.09409	1.11546	1.23014	1.2008	1.39563	1.27661	1.1217	1.13669	0.99243	1.14224	1.02908	1.31977	0.99299	1.11708	1.26373	0.976843	1.28206	1.25338	0.948426	0.829565	1.32304	1.18331	1.11842	1.08379	0.919887	1.12483
TCGA.93.A4JP.01A	0.848583	1.0914	1.10635	1.12971	1.23011	1.23543	1.43591	1.30101	1.15873	1.16788	0.94455	1.23111	1.01598	1.33626	1.01057	1.07424	1.317	0.995403	1.28908	1.25328	0.995662	0.866452	1.31477	1.23034	1.1426	1.10112	0.880955	1.14467
TCGA.50.5931.01A	0.817226	1.10655	1.04847	0.987906	1.20849	1.17457	1.36611	1.17846	1.05948	1.03364	0.847385	1.1051	0.788989	1.27181	0.835434	0.821753	1.04998	0.924893	1.16778	1.15056	0.890168	0.626583	1.25296	1.02549	1.03504	1.02968	0.880497	1.10658
TCGA.97.8177.01A	1.05176	1.11411	1.21234	1.19563	1.23691	1.30003	1.47033	1.3527	1.15465	1.14359	0.942178	1.22674	1.08086	1.37273	1.08738	1.16746	1.40855	0.975783	1.32156	1.27351	0.995471	0.867236	1.30396	1.32829	1.16025	1.13997	0.922896	1.12792
TCGA.50.5946.01A	0.728164	1.13712	1.06782	0.984788	1.18543	1.24276	1.37882	1.20133	1.04154	1.07597	0.76626	1.13292	0.864708	1.25225	0.803282	0.880412	1.07225	0.900334	1.19158	1.20664	0.828141	0.660777	1.20521	1.09351	1.05964	0.998406	0.90651	1.15725
TCGA.50.5055.01A	1.35394	1.23964	1.33807	1.20088	1.25296	1.31602	1.48487	1.29559	1.15685	1.22339	0.963406	1.21362	1.30889	1.33071	1.08155	1.10182	1.40962	1.10481	1.35566	1.29947	1.0485	0.818998	1.30682	1.31929	1.20798	1.21214	0.977264	1.15562
TCGA.78.8648.01A	1.13882	1.19853	1.28021	1.17921	1.21555	1.26833	1.46702	1.37525	1.12177	1.2756	0.99505	1.23915	1.16602	1.33815	1.14933	1.18303	1.44754	1.04879	1.33659	1.28598	1.13464	0.814798	1.32435	1.34222	1.21497	1.19684	0.909607	1.18768
TCGA.71.8520.01A	0.840349	1.1051	1.08379	1.12003	1.22191	1.25468	1.44299	1.32958	1.08351	1.13037	0.824301	1.1679	0.916489	1.30442	0.957623	1.0156	1.18036	0.940112	1.28782	1.23736	0.889793	0.764754	1.24707	1.18316	1.12984	1.10446	0.967763	1.17975
TCGA.50.5935.01A	0.938466	1.13213	1.17957	1.14253	1.20772	1.27592	1.45204	1.26129	1.08226	1.16267	0.86507	1.18655	0.994307	1.32251	1.00616	1.00438	1.31704	0.970218	1.30194	1.23653	0.984062	0.79052	1.21713	1.22795	1.13256	1.13591	0.976299	1.14129
TCGA.69.7978.01A	1.08797	1.25984	1.2542	1.18128	1.22318	1.31909	1.45818	1.35044	1.13005	1.25736	0.849317	1.23013	1.16357	1.31658	1.06451	1.04992	1.44855	1.03963	1.30503	1.28542	1.11864	0.856359	1.28345	1.41796	1.18132	1.18945	0.955825	1.13949
TCGA.69.7974.01A	1.02406	1.24499	1.18541	1.17493	1.19364	1.28746	1.44371	1.30854	1.12977	1.23722	0.935216	1.23084	1.07062	1.35939	1.0885	1.0897	1.37887	1.04517	1.30857	1.2723	1.07956	0.876189	1.2752	1.34181	1.15322	1.13509	0.955494	1.18041
TCGA.44.3398.01A	1.0267	1.1977	1.22412	1.20438	1.23743	1.27121	1.45344	1.33887	1.15581	1.1895	0.922847	1.27065	1.04703	1.37756	1.1022	1.10917	1.39225	0.998468	1.31469	1.26925	1.0281	0.944606	1.27951	1.37057	1.15538	1.17875	0.905702	1.17802
TCGA.NJ.A4YG.01A	0.945138	1.09802	1.16719	1.17123	1.23199	1.27738	1.47442	1.26917	1.13092	1.12344	0.869952	1.1934	1.00597	1.3121	1.03681	1.00465	1.29384	0.923658	1.28297	1.2444	0.994912	0.811438	1.23678	1.2195	1.1044	1.09382	0.942379	1.09918
TCGA.93.A4JQ.01A	1.19398	1.21897	1.23925	1.13038	1.20074	1.2864	1.47617	1.27178	1.14445	1.17666	0.902378	1.16388	1.21779	1.30224	0.982171	0.97211	1.35136	1.08753	1.29412	1.24754	1.00335	0.740102	1.27346	1.24983	1.13845	1.17679	0.927186	1.15404
TCGA.69.7760.01A	0.74372	1.11166	1.02723	1.04912	1.21924	1.25242	1.41203	1.24721	1.05237	1.05467	0.820396	1.17577	0.816738	1.26697	0.880137	0.924109	1.12136	0.923943	1.25912	1.20387	0.865927	0.686235	1.22943	1.11194	1.01774	1.01532	0.879535	1.13857
TCGA.62.8397.01A	0.942974	0.992487	1.11142	1.14193	1.21068	1.26367	1.40393	1.26854	1.09789	1.10484	0.902455	1.19398	1.02321	1.35114	1.02137	1.02314	1.30334	0.890195	1.31478	1.23005	0.933379	0.830964	1.2959	1.20123	1.1398	1.09065	0.990453	1.07565
TCGA.91.7771.01A	1.08691	1.16894	1.23624	1.14152	1.22374	1.24589	1.45775	1.3052	1.14997	1.20742	0.932888	1.20804	1.10733	1.29665	1.03407	1.0749	1.34932	0.977608	1.31327	1.25797	1.00356	0.822968	1.26912	1.2888	1.12979	1.14877	0.904619	1.18584
TCGA.50.8457.01A	1.16025	1.09236	1.20886	1.12942	1.22236	1.25089	1.45616	1.2603	1.12865	1.20065	0.951626	1.17018	1.16954	1.30687	1.02783	1.0911	1.32891	0.986811	1.31903	1.26356	1.00523	0.814295	1.27767	1.26231	1.16204	1.14119	0.920849	1.10842
TCGA.80.5608.01A	0.92154	1.14492	1.18411	1.1404	1.18159	1.31434	1.42226	1.23786	1.06072	1.11139	0.83731	1.16343	0.959232	1.29762	0.967278	0.988203	1.23078	0.984764	1.27426	1.19917	1.04588	0.92889	1.25179	1.16216	1.10446	1.07094	0.935246	1.20178
TCGA.86.6851.01A	1.14612	1.21303	1.2979	1.13278	1.19634	1.31695	1.45454	1.29063	1.08983	1.27014	0.835884	1.17051	1.18124	1.2973	1.01059	0.984522	1.42513	1.01857	1.29249	1.2585	1.07108	0.734085	1.27355	1.2665	1.17255	1.16702	0.965533	1.12905
TCGA.64.1681.01A	1.01693	1.12607	1.12668	1.15713	1.22752	1.25995	1.46314	1.22873	1.09161	1.11272	0.898951	1.19345	1.02829	1.34072	1.0002	1.03134	1.24946	0.992296	1.32313	1.24808	0.954028	0.81087	1.27224	1.21357	1.13892	1.10854	0.949397	1.1256
TCGA.55.8511.01A	1.13128	1.22609	1.21358	1.14377	1.20781	1.30608	1.46815	1.32589	1.04382	1.20254	0.881276	1.18213	1.15969	1.2916	0.997353	1.01287	1.3534	1.06066	1.30753	1.24185	1.01769	0.874504	1.27773	1.23985	1.13195	1.14943	0.990218	1.14714
TCGA.MP.A4TC.01A	0.943846	1.22195	1.17953	1.14017	1.21104	1.2883	1.45405	1.33088	1.07487	1.16329	0.814953	1.19957	1.00365	1.31991	1.00697	1.0002	1.33227	1.05702	1.29018	1.27953	1.03233	0.841134	1.27409	1.32026	1.13427	1.13259	0.946409	1.15664
TCGA.75.7025.01A	1.06681	1.02323	1.15205	1.13094	1.2307	1.23699	1.46917	1.25637	1.15381	1.1581	0.966783	1.15398	1.07877	1.33197	1.0087	1.04401	1.2952	0.91439	1.32993	1.25513	0.949107	0.786791	1.27989	1.24097	1.1315	1.11709	0.89962	1.09115
TCGA.NJ.A4YF.01A	0.838183	1.05206	1.12121	1.10584	1.15397	1.33018	1.3558	1.1967	1.03829	1.03662	0.881453	1.13282	0.881701	1.31135	0.867959	0.817127	1.22974	0.94613	1.27353	1.14238	0.89722	0.845091	1.23148	1.09428	1.02003	1.01681	0.908268	1.03939
TCGA.50.5941.01A	1.14202	1.2366	1.27772	1.1775	1.24933	1.2637	1.4577	1.35767	1.14141	1.21615	0.896101	1.22619	1.16411	1.33503	1.06721	1.12759	1.42101	1.05391	1.32262	1.29685	1.08643	0.951796	1.30413	1.35279	1.19751	1.16591	1.00461	1.18145
TCGA.78.7539.01A	0.99406	1.12507	1.26418	1.15853	1.23525	1.31027	1.46739	1.29819	1.08189	1.16817	0.92907	1.18103	1.05447	1.29721	1.01795	1.01713	1.32071	0.962007	1.30955	1.22515	0.977099	0.774283	1.24221	1.25192	1.12515	1.1094	0.973563	1.11242
TCGA.L9.A743.01A	1.12036	1.26679	1.23759	1.194	1.22395	1.31471	1.46511	1.32923	1.14657	1.23957	0.982598	1.20437	1.13546	1.34095	1.06666	1.04941	1.38978	0.997294	1.31814	1.277	1.02634	0.913542	1.28706	1.32997	1.15676	1.16968	0.958681	1.18009
TCGA.44.2665.01A	0.842396	1.14068	1.10666	1.14978	1.26927	1.25574	1.471	1.32756	1.13259	1.19821	0.806102	1.23403	0.927516	1.31172	1.06187	0.994685	1.37883	1.03837	1.29009	1.23866	0.982976	0.857072	1.28513	1.30812	1.14332	1.12169	0.921371	1.13205
TCGA.L9.A8F4.01A	1.06292	1.19734	1.26149	1.09597	1.19821	1.30339	1.44798	1.22976	1.01701	1.17256	0.845619	1.18197	1.13675	1.26155	1.01442	0.959348	1.36126	1.00966	1.29238	1.21815	0.979393	0.748341	1.25742	1.26419	1.10352	1.10672	0.873593	1.05712
TCGA.55.7725.01A	1.07484	1.18099	1.20614	1.1616	1.21596	1.16181	1.43943	1.24815	1.16256	1.14551	0.966231	1.17399	1.1258	1.31283	0.997831	1.08776	1.29165	0.979366	1.24446	1.23594	1.008	0.801116	1.24458	1.22752	1.1319	1.12467	0.933994	1.16523
TCGA.86.8673.01A	0.924603	1.14732	1.1958	1.1062	1.20715	1.273	1.44215	1.25193	1.03814	1.13028	0.761523	1.17381	0.938151	1.26418	0.961097	0.894719	1.2831	0.858259	1.29313	1.21043	0.985469	0.86555	1.2423	1.16037	1.0825	1.08569	0.952281	1.13057
TCGA.MP.A4T8.01A	0.831264	1.11305	1.10172	1.10071	1.2107	1.34109	1.421	1.27254	1.10549	1.10822	0.798071	1.14392	0.874705	1.29124	0.894817	0.913734	1.18828	0.973688	1.25948	1.18391	0.931442	0.862819	1.2295	1.12148	1.03945	1.06714	0.871248	1.12065
TCGA.44.5643.01A	1.03834	1.2524	1.20836	1.09399	1.24305	1.19858	1.40976	1.25142	1.15121	1.12951	0.814396	1.15908	1.07045	1.29927	0.959225	0.927116	1.20335	1.03235	1.25034	1.20417	1.00636	0.745086	1.28034	1.15792	1.10255	1.09642	0.874218	1.13269
TCGA.97.8552.01A	1.06095	1.01936	1.14816	1.16903	1.20072	1.25964	1.45288	1.26024	1.08223	1.13885	0.947725	1.20578	1.06027	1.34393	1.04031	1.05583	1.33942	0.92054	1.32758	1.25208	0.943572	0.894029	1.30811	1.23168	1.16351	1.10553	0.929001	1.07239
TCGA.86.7701.01A	1.16642	1.29971	1.27	1.12507	1.20674	1.30453	1.44094	1.24905	1.15117	1.16228	0.872093	1.17612	1.15953	1.28032	0.993541	0.990034	1.30647	1.12213	1.29783	1.28055	0.986724	0.884088	1.2391	1.22662	1.1329	1.14993	1.03405	1.18796
TCGA.55.7727.01A	1.08661	1.24145	1.16567	1.13536	1.21899	1.21758	1.45002	1.24828	1.11672	1.1291	0.888549	1.17479	1.14798	1.33031	0.970088	1.07484	1.22991	1.02953	1.25461	1.21628	0.965927	0.762128	1.22488	1.23574	1.10532	1.10956	0.895269	1.2211
TCGA.78.7145.01A	0.8612	1.16098	1.10425	1.14382	1.21494	1.3612	1.43971	1.3147	1.10981	1.09295	0.871826	1.20729	0.957934	1.34101	1.02491	1.08315	1.2497	0.98657	1.30499	1.23265	0.931244	0.816681	1.27675	1.25002	1.13142	1.09551	0.937665	1.16587
TCGA.67.6215.01A	0.876892	1.11117	1.09168	1.17402	1.22	1.27186	1.43523	1.27198	1.08622	1.10983	0.844054	1.1841	0.927619	1.31754	0.98666	0.9667	1.2808	0.915114	1.2796	1.22655	0.935744	0.788021	1.24391	1.19642	1.12608	1.09488	0.905618	1.10419
TCGA.55.7907.01A	0.995787	1.14814	1.21112	1.12834	1.20205	1.34175	1.46633	1.26445	1.15334	1.1769	0.826607	1.19683	1.02421	1.31643	1.00898	1.01668	1.27797	0.955572	1.28971	1.23949	0.96893	0.78654	1.2552	1.21406	1.13046	1.14172	0.925247	1.15794
TCGA.MP.A4T9.01A	0.967551	1.1418	1.16133	1.12139	1.21191	1.28115	1.4441	1.31153	1.09276	1.18393	0.9334	1.22854	1.01792	1.33881	1.02536	1.07551	1.30083	1.0179	1.31935	1.25157	1.01345	0.849567	1.30519	1.2648	1.16621	1.13696	0.921548	1.11852
TCGA.86.8669.01A	0.999806	1.1409	1.18777	1.1144	1.2172	1.26835	1.41525	1.24084	1.05572	1.11179	0.873938	1.15229	1.0502	1.35496	0.999228	0.971981	1.25752	1.00789	1.30444	1.21279	0.954107	0.800793	1.24571	1.21183	1.12784	1.10065	0.998701	1.14405
TCGA.49.AARR.01A	1.11648	1.03615	1.15443	1.12168	1.23065	1.2373	1.43974	1.24609	1.13679	1.16113	1.00243	1.18676	1.08494	1.35118	1.02786	1.07029	1.29839	0.923834	1.27981	1.28357	0.973777	0.827965	1.31238	1.23035	1.11884	1.11735	0.88352	1.11516
TCGA.44.A47B.01A	0.857183	1.17541	1.18085	1.09311	1.22501	1.29165	1.44057	1.24968	1.15156	1.1578	0.872437	1.1546	0.98273	1.286	0.949592	0.984544	1.25598	0.913146	1.27509	1.23247	1.00514	0.668982	1.2275	1.22655	1.11284	1.07913	0.886812	1.10661
TCGA.55.7227.01A	0.979085	1.16897	1.20768	1.16676	1.2156	1.27736	1.48608	1.30337	1.17565	1.19961	0.895296	1.18707	1.0614	1.32371	1.04175	1.04954	1.34391	1.00729	1.31135	1.28966	1.01203	0.814688	1.25284	1.32647	1.17655	1.12997	0.959437	1.15659
TCGA.55.8097.01A	1.00669	1.00567	1.14527	1.06015	1.17481	1.23928	1.46424	1.21398	1.07851	1.09612	0.912156	1.15291	1.01877	1.29045	0.970944	1.09423	1.25216	0.931965	1.28409	1.22205	0.901136	0.727434	1.23627	1.15811	1.13673	1.08098	0.913802	1.07311
TCGA.97.8171.01A	0.784834	0.994549	1.04025	1.01118	1.13571	1.26316	1.37579	1.20276	1.06552	0.996693	0.791252	1.14677	0.889043	1.26105	0.851654	0.825356	1.12198	0.927515	1.23718	1.14614	0.832583	0.598252	1.19556	1.03862	1.04326	0.989674	0.846922	1.03749
TCGA.99.7458.01A	1.02541	1.17674	1.22672	1.16103	1.22296	1.27483	1.45273	1.33024	1.13015	1.20575	0.917008	1.19352	1.08972	1.33059	1.02273	1.08833	1.34652	0.999526	1.31655	1.28225	1.00113	0.835419	1.26085	1.29576	1.16479	1.15841	0.942018	1.15745
TCGA.05.4424.01A	0.969072	1.18661	1.15407	1.15788	1.20562	1.28307	1.40468	1.31795	1.14384	1.15906	0.906262	1.20775	1.03225	1.37828	1.06074	1.08173	1.33068	1.0492	1.32133	1.25866	0.982722	0.849166	1.29385	1.29709	1.15712	1.12194	0.895437	1.15278
TCGA.55.A490.01A	0.94781	1.08296	1.15311	1.11407	1.18908	1.33272	1.39827	1.31056	1.09138	1.10058	0.843755	1.20214	1.0041	1.23883	0.989129	1.01266	1.32974	1.05217	1.31203	1.22084	0.969829	0.806653	1.2299	1.2639	1.10444	1.06713	0.920003	1.10096
TCGA.64.1676.01A	0.956992	1.1599	1.24637	1.17008	1.24831	1.24398	1.47645	1.29889	1.1287	1.16974	0.856901	1.2388	1.01261	1.33119	1.08551	1.07156	1.41576	1.01708	1.32365	1.2457	1.03772	0.802966	1.245	1.31869	1.16802	1.11378	0.899575	1.14499
TCGA.93.7348.01A	1.05421	1.10236	1.13243	1.12157	1.229	1.25706	1.45337	1.29982	1.087	1.13345	0.970828	1.12695	1.06356	1.32147	0.974248	1.02649	1.24953	0.967862	1.28724	1.23898	0.926547	0.818848	1.25719	1.1872	1.11397	1.1322	0.962748	1.14108
TCGA.38.4630.01A	0.837106	1.18884	1.12777	1.05809	1.2248	1.23893	1.37705	1.18074	1.06003	1.06817	0.771841	1.16082	0.888953	1.23165	0.869922	0.891824	1.13664	1.02577	1.19043	1.19169	0.918808	0.620279	1.28194	1.20804	1.0453	1.01523	0.826364	1.07878
TCGA.05.5423.01A	1.01926	1.16076	1.25086	1.21121	1.23935	1.23815	1.46072	1.31792	1.12616	1.14217	0.98268	1.25193	1.08117	1.38547	1.08489	1.14806	1.38271	0.922086	1.33734	1.2586	1.01356	0.863109	1.27862	1.32516	1.17887	1.1481	0.957609	1.16826
TCGA.55.8621.01A	1.04501	1.13262	1.20221	1.17399	1.23157	1.2718	1.46122	1.33378	1.14481	1.23917	0.919813	1.25016	1.11177	1.38696	1.0699	1.11887	1.41394	0.994294	1.31349	1.28324	1.0643	0.900554	1.31983	1.34267	1.17638	1.15078	0.915919	1.14312
TCGA.05.4397.01A	0.794081	1.21653	1.10361	1.08831	1.20962	1.2813	1.38155	1.25623	1.10724	1.10468	0.717264	1.21	0.978975	1.3111	0.961771	0.805019	1.24406	0.916075	1.29139	1.16476	0.957414	0.745663	1.30228	1.20544	1.06287	1.04484	0.854279	1.11272
TCGA.55.7910.01A	0.947214	1.20724	1.09431	1.06969	1.15772	1.29835	1.40697	1.22262	1.07938	1.07886	0.947028	1.11629	1.00248	1.36587	0.922453	0.918159	1.21161	0.995987	1.2676	1.20485	0.900602	0.847307	1.24171	1.11343	1.01992	1.04689	0.929493	1.17195
TCGA.J2.A4AG.01A	1.13039	1.19316	1.21389	1.18215	1.21783	1.29324	1.46508	1.28986	1.10301	1.18011	0.98627	1.18298	1.14681	1.31371	1.0073	1.1045	1.30827	0.982065	1.32535	1.25327	1.00712	0.822424	1.26978	1.26805	1.15639	1.13691	0.971505	1.18255
TCGA.75.5146.01A	1.09404	1.13597	1.2043	1.14321	1.19352	1.20096	1.43932	1.2346	1.14188	1.11838	0.913312	1.18085	1.07699	1.32388	0.999393	1.01382	1.25683	0.925115	1.28717	1.21096	0.946895	0.855982	1.26881	1.18919	1.11965	1.13343	0.891781	1.18031
TCGA.44.7659.01A	1.01713	1.04633	1.11999	1.11178	1.2073	1.26703	1.43177	1.18673	1.12175	1.05961	0.952376	1.16235	1.0658	1.33345	0.962991	0.987107	1.25809	0.899008	1.25392	1.22892	0.909321	0.748788	1.24577	1.15654	1.09606	1.0673	0.925782	1.07208
TCGA.44.3919.01A	1.0723	1.16159	1.21338	1.18491	1.22101	1.25535	1.45998	1.32172	1.12492	1.17767	0.824937	1.19517	1.10152	1.3296	1.02489	1.05168	1.36645	1.00203	1.29688	1.26496	1.00247	0.834114	1.25873	1.30377	1.1773	1.13744	0.919487	1.17404
TCGA.J2.8192.01A	0.976381	1.13015	1.14919	1.16229	1.21551	1.26044	1.48467	1.35902	1.13533	1.19464	0.900706	1.21826	1.0537	1.35408	1.06043	1.08205	1.38333	0.99846	1.30857	1.28592	0.963599	0.871818	1.29195	1.3442	1.13906	1.16047	0.913092	1.1585
TCGA.44.A47A.01A	0.897482	1.17005	1.14904	1.15123	1.236	1.30292	1.47283	1.29449	1.10708	1.15817	0.84933	1.17565	1.01521	1.34221	1.04537	0.974557	1.31012	0.990515	1.30867	1.23171	0.917531	0.816198	1.26464	1.2592	1.13971	1.11351	0.966239	1.11863
TCGA.38.4629.01A	1.00635	1.23247	1.25333	1.19053	1.23228	1.27091	1.46304	1.35575	1.13443	1.23128	0.839979	1.27253	1.06157	1.31902	1.11953	1.0596	1.41557	1.03757	1.30196	1.27897	1.10603	0.866166	1.3054	1.38207	1.20086	1.16281	0.944932	1.14356
TCGA.86.A4JF.01A	0.990338	1.19827	1.20611	1.12475	1.24268	1.28312	1.44949	1.30243	1.14884	1.16901	0.945417	1.19678	1.0616	1.32013	1.01951	1.03931	1.30635	0.905311	1.32278	1.2106	0.95288	0.913125	1.26468	1.23007	1.13452	1.0969	0.920639	1.18898
TCGA.69.8453.01A	1.05501	1.18504	1.23189	1.22489	1.22291	1.31231	1.47693	1.35386	1.14145	1.21875	0.984369	1.24477	1.11645	1.38041	1.09382	1.15095	1.42125	1.02241	1.32835	1.27999	1.03461	0.925956	1.34275	1.3369	1.17861	1.17248	0.977377	1.18379
TCGA.91.8496.01A	0.861472	1.07461	1.20143	1.21839	1.21372	1.25056	1.45794	1.2877	1.13551	1.14224	0.918683	1.24978	1.0139	1.35709	1.07964	1.15845	1.3879	0.914664	1.34524	1.25905	0.991365	0.883821	1.31012	1.28311	1.19033	1.1413	0.936528	1.1091
TCGA.95.7039.01A	0.919989	1.14411	1.14567	1.09176	1.20237	1.32165	1.46569	1.24036	1.07483	1.13411	0.864333	1.18923	0.984804	1.29228	0.937428	1.02551	1.18484	0.99656	1.28575	1.25335	1.00089	0.722562	1.22389	1.1586	1.14468	1.10572	0.925094	1.15455
TCGA.NJ.A4YP.01A	0.920971	1.17677	1.17653	1.10174	1.20259	1.31265	1.44588	1.27155	1.124	1.17047	0.754623	1.17401	0.956437	1.25495	0.986141	0.958284	1.26218	0.94936	1.24734	1.23934	1.00249	0.798485	1.23556	1.1691	1.07141	1.11995	0.881605	1.13932
TCGA.73.4668.01A	0.912088	1.12977	1.10508	1.12777	1.21819	1.28769	1.45392	1.26648	1.05869	1.11554	0.858635	1.18364	0.977378	1.33924	0.929679	1.06136	1.22643	0.97751	1.28816	1.2314	0.970459	0.773013	1.24033	1.20479	1.09448	1.0913	0.879234	1.12272
TCGA.95.A4VN.01A	1.02846	1.28147	1.25805	1.15417	1.21147	1.28381	1.45526	1.30958	1.09656	1.2076	0.908991	1.20174	1.08945	1.34923	1.03139	1.05055	1.3944	1.00605	1.3138	1.25073	1.04447	0.914474	1.27972	1.29062	1.1605	1.14171	0.947201	1.15592
TCGA.38.A44F.01A	1.16717	1.11929	1.2146	1.17077	1.22156	1.28206	1.48373	1.32061	1.14735	1.19524	0.972268	1.18603	1.13883	1.34996	1.07222	1.05632	1.36117	0.994247	1.31303	1.28494	1.01119	0.889754	1.30596	1.29456	1.1635	1.15315	0.989834	1.13292
TCGA.55.7281.01A	0.959485	1.14594	1.19088	1.19342	1.21053	1.29516	1.46793	1.29183	1.12876	1.16783	0.921124	1.21322	1.02087	1.3664	1.07777	1.05752	1.36726	1.02013	1.31529	1.30029	0.996555	0.806389	1.27026	1.30777	1.15987	1.13444	0.989952	1.14892
TCGA.55.8614.01A	0.939573	1.11773	1.10644	1.04619	1.24651	1.2338	1.43147	1.24999	1.10381	1.11637	0.918814	1.14161	0.991824	1.32063	0.956384	1.03836	1.19347	0.970816	1.271	1.23476	0.968746	0.834771	1.25961	1.17338	1.09673	1.05921	0.901521	1.14057
TCGA.86.8075.01A	0.993551	1.15738	1.09826	1.15619	1.20769	1.22282	1.43624	1.35594	1.11984	1.15831	0.905985	1.20627	1.05875	1.33144	1.01906	1.05643	1.31011	1.02074	1.30053	1.26714	1.00703	0.823809	1.30673	1.31385	1.14247	1.14302	0.90393	1.18743
TCGA.55.8513.01A	1.09893	1.06568	1.10848	1.18874	1.2237	1.28264	1.44218	1.33379	1.11347	1.2213	0.987509	1.20301	1.14555	1.36691	1.08072	1.076	1.37825	1.00187	1.31309	1.28462	0.972257	0.922608	1.31115	1.27021	1.18544	1.13377	0.940461	1.12235
TCGA.78.7542.01A	0.911194	1.18611	1.1871	1.13109	1.24009	1.22514	1.4698	1.22738	1.05773	1.15546	0.790564	1.19785	1.02732	1.30106	0.900214	0.88437	1.21143	0.97362	1.25806	1.2052	1.01171	0.827556	1.23462	1.16038	1.07339	1.08116	0.903722	1.15047
TCGA.49.4487.01A	1.20694	1.32592	1.29989	1.14798	1.23056	1.26126	1.43621	1.23503	1.1212	1.18073	0.881489	1.20422	1.22174	1.30939	1.04014	1.04285	1.36384	0.997111	1.31888	1.25007	1.02284	0.779518	1.26235	1.24143	1.14216	1.16808	0.910968	1.20642
TCGA.05.4390.01A	0.932039	1.15863	1.10231	1.13576	1.17407	1.32782	1.42302	1.2682	1.06649	1.05501	0.808163	1.21368	0.991168	1.29191	0.977008	0.959272	1.25772	1.03352	1.28934	1.20983	0.986986	0.878726	1.25254	1.22038	1.12162	1.0821	0.917522	1.18574
TCGA.86.8668.01A	1.06588	1.05923	1.14054	1.11278	1.18045	1.23567	1.46304	1.30581	1.09667	1.16408	0.866569	1.17289	1.07513	1.28068	1.00945	0.995039	1.28372	0.97763	1.29364	1.27545	0.979501	0.787392	1.27353	1.23991	1.16224	1.1249	0.954938	1.11941
TCGA.86.6562.01A	0.96816	1.13526	1.11356	1.12945	1.1932	1.249	1.44498	1.334	1.13294	1.13777	0.901231	1.21943	1.00864	1.30976	1.03748	1.13671	1.25967	1.00592	1.27292	1.23471	0.986578	0.898412	1.26787	1.2358	1.10392	1.12051	0.937794	1.18428
TCGA.86.8279.01A	0.786087	1.03708	1.05561	1.09179	1.1935	1.29716	1.44512	1.2501	1.08427	1.06194	0.79864	1.18203	0.885496	1.31306	0.928147	0.9619	1.21269	0.926202	1.26315	1.22169	0.936445	0.754492	1.23779	1.1849	1.07702	1.01974	0.880205	1.11803
TCGA.49.6767.01A	0.811876	1.21214	1.24194	1.11137	1.19206	1.26171	1.40776	1.23128	1.04621	1.14377	0.726758	1.21248	0.985942	1.29408	0.89786	0.86653	1.33978	0.932589	1.30641	1.21507	1.01133	0.777765	1.25446	1.23546	1.11122	1.10107	0.906918	1.08661
TCGA.55.6981.01A	1.0439	1.1009	1.10638	1.13207	1.20032	1.24194	1.43683	1.29727	1.09739	1.14019	0.869138	1.1978	1.05306	1.32503	0.989117	1.07426	1.22802	1.02585	1.30652	1.21117	0.938208	0.812659	1.26554	1.20785	1.12456	1.09132	0.967225	1.15388
TCGA.95.7944.01A	0.996809	1.23587	1.35109	1.15873	1.24765	1.27304	1.47481	1.27448	1.12698	1.24353	0.773618	1.22544	1.04187	1.2603	1.07796	0.884696	1.36641	0.874715	1.29659	1.2632	1.07876	0.804495	1.25014	1.24391	1.16838	1.15848	0.879129	1.19312
TCGA.55.8615.01A	0.823112	1.03631	1.05482	1.0773	1.15564	1.33524	1.41843	1.19757	1.07245	1.10501	0.814645	1.16818	0.88147	1.28007	0.904181	0.917869	1.18533	0.945982	1.28235	1.18996	0.906878	0.815295	1.2496	1.15145	1.05577	1.0627	0.911979	1.13836
TCGA.97.7553.01A	1.09396	1.21334	1.22429	1.21707	1.22786	1.23325	1.45204	1.36746	1.17001	1.2121	0.976905	1.25684	1.16048	1.36947	1.1099	1.16412	1.42819	1.07428	1.34729	1.31116	1.10147	0.989962	1.32666	1.34852	1.19626	1.16533	0.931588	1.18628
TCGA.05.4403.01A	0.985372	1.08673	1.18776	1.18298	1.22048	1.33987	1.45941	1.3473	1.11352	1.19777	0.886997	1.24688	1.02641	1.34013	1.06841	1.05816	1.34458	0.933942	1.31437	1.25907	1.00581	0.913391	1.31943	1.31391	1.1742	1.14032	1.00743	1.15197
TCGA.78.7536.01A	0.870126	1.23505	1.17065	1.1015	1.20227	1.2975	1.4073	1.18787	1.08656	1.11115	0.801368	1.15514	0.971624	1.39687	0.960692	0.891431	1.30877	0.995047	1.25904	1.22271	0.903373	0.779244	1.20281	1.22925	1.04564	1.05454	0.878227	1.11314
TCGA.91.6848.01A	1.01477	1.30304	1.22391	1.15744	1.17147	1.23084	1.42884	1.34546	1.20937	1.18998	0.889043	1.23359	1.06407	1.27468	1.12414	1.02465	1.3639	1.00762	1.27239	1.22936	1.08761	0.897723	1.31137	1.33867	1.16687	1.17371	0.906598	1.14882
TCGA.53.7626.01A	1.10733	1.22088	1.24274	1.17678	1.22119	1.22743	1.45171	1.32153	1.14461	1.22412	1.00475	1.21313	1.13398	1.33125	1.0437	1.2138	1.37802	1.01908	1.30355	1.27801	1.04638	0.914768	1.27852	1.29644	1.17196	1.1537	0.928403	1.17807
TCGA.93.7347.01A	1.10687	1.16513	1.28119	1.18488	1.24518	1.29944	1.47072	1.32907	1.14442	1.2169	0.877729	1.2004	1.11719	1.36253	1.07488	1.07345	1.39604	1.02626	1.32566	1.25815	1.03501	0.825929	1.27213	1.32088	1.1832	1.18647	0.993982	1.15652
TCGA.05.4427.01A	0.945461	1.20279	1.14819	1.14014	1.2383	1.28662	1.42539	1.31478	1.04501	1.14953	0.924796	1.21038	1.0455	1.29491	1.00203	1.01472	1.2897	0.982059	1.28632	1.24518	1.00124	0.775481	1.26677	1.28264	1.11259	1.09589	0.895784	1.15209
TCGA.44.2657.01A	1.29073	1.18779	1.30585	1.15553	1.24388	1.26602	1.47702	1.29694	1.11979	1.20872	0.91948	1.22677	1.26939	1.32284	1.06114	1.11726	1.4109	1.02479	1.33253	1.26239	1.06955	0.783627	1.2953	1.28997	1.21258	1.16503	0.892911	1.13259
TCGA.55.7728.01A	1.12218	1.13828	1.2041	1.17129	1.21388	1.33877	1.46787	1.28632	1.11195	1.23921	0.971241	1.22097	1.17679	1.3201	1.1108	1.04104	1.46461	1.00245	1.36217	1.25663	0.998313	0.915919	1.31189	1.305	1.17247	1.14139	1.03453	1.13573
TCGA.50.5049.01A	1.18927	1.26102	1.33764	1.17504	1.23204	1.2654	1.47979	1.32282	1.19836	1.25884	0.934328	1.25447	1.19751	1.34332	1.11162	1.12839	1.45646	1.02472	1.34438	1.29767	1.07393	0.817443	1.29226	1.38597	1.21387	1.20965	0.917121	1.16694
TCGA.86.A4P7.01A	1.07689	1.13044	1.20806	1.13833	1.20611	1.2551	1.45985	1.28117	1.09239	1.19176	0.941469	1.19828	1.12566	1.30516	1.03596	1.10932	1.34483	0.988106	1.30979	1.2575	1.00076	0.814224	1.28298	1.25535	1.1832	1.13823	0.945119	1.15855
TCGA.05.4432.01A	1.03459	1.18461	1.17902	1.13578	1.1835	1.34281	1.42904	1.26753	1.14653	1.14441	0.849074	1.18501	1.06858	1.34786	1.00418	1.0297	1.28934	1.01	1.30807	1.25696	0.984479	0.875104	1.27962	1.25953	1.12066	1.10359	0.952663	1.16238
TCGA.50.6597.01A	1.06885	1.1051	1.26674	1.13661	1.21609	1.27599	1.43316	1.2499	1.0526	1.09886	0.808347	1.15292	1.03727	1.30215	0.961773	0.894037	1.28112	0.984079	1.32402	1.18582	0.947168	0.812076	1.26929	1.11156	1.1414	1.12104	0.93379	1.15552
TCGA.50.6590.01A	1.10565	1.24462	1.21897	1.14356	1.22389	1.28264	1.44214	1.30327	1.07989	1.20245	0.801125	1.22949	1.14963	1.26184	1.03997	0.923977	1.40673	1.07647	1.28279	1.25598	1.03824	0.738769	1.2484	1.36835	1.14236	1.14552	0.874544	1.10379
TCGA.55.8514.01A	0.931155	1.01855	1.11923	1.12294	1.17817	1.33452	1.44398	1.26798	1.07689	1.08455	0.873969	1.13801	0.995263	1.31116	0.975458	0.971208	1.26534	0.918347	1.31123	1.19937	0.925263	0.761369	1.26417	1.18496	1.10526	1.06519	0.932582	1.07603
TCGA.35.4122.01A	1.04803	1.29432	1.32245	1.18323	1.22823	1.24648	1.44782	1.32133	1.17428	1.20593	0.864178	1.29129	1.09297	1.33137	1.13682	1.09978	1.47142	0.959765	1.3108	1.26923	1.11274	0.8839	1.29222	1.38637	1.21217	1.20342	0.959738	1.15454
TCGA.93.A4JO.01A	1.11199	1.1684	1.24125	1.1426	1.20572	1.25451	1.46151	1.26286	1.1453	1.19165	0.919217	1.15789	1.1158	1.33926	1.01177	1.08322	1.38165	0.994155	1.31441	1.26263	0.966531	0.799855	1.26665	1.2845	1.1381	1.12194	0.892481	1.1361
TCGA.55.8096.01A	1.00043	1.05537	1.11562	1.12732	1.24296	1.28356	1.45969	1.34845	1.07342	1.20545	0.807874	1.21603	1.05533	1.31108	1.04262	1.00433	1.37372	0.974853	1.31217	1.24495	0.975718	0.769797	1.26894	1.33696	1.13219	1.12039	0.917544	1.10963
TCGA.55.A48X.01A	1.23109	1.14852	1.2124	1.11451	1.20777	1.24419	1.46408	1.24347	1.09569	1.16223	0.901396	1.18094	1.22514	1.32929	0.986355	1.05249	1.31941	0.994484	1.29381	1.24752	0.941641	0.828861	1.25714	1.21629	1.1495	1.13184	0.898589	1.12563
TCGA.91.6836.01A	0.940205	1.24106	1.13233	1.09375	1.21109	1.26847	1.40169	1.24826	1.09181	1.11591	0.8263	1.18431	0.978196	1.27984	0.932242	1.00288	1.18128	0.987004	1.24732	1.15795	1.00002	0.846018	1.23099	1.17627	1.08112	1.06682	0.852425	1.16681
TCGA.78.7540.01A	0.945658	1.03192	1.12546	1.10054	1.20542	1.33682	1.44411	1.25334	0.984562	1.1337	0.882045	1.19736	0.989913	1.28984	0.958234	0.953773	1.20173	0.871773	1.27952	1.22047	0.964515	0.859656	1.28619	1.16453	1.11256	1.08479	1.0074	1.14335
TCGA.55.7283.01A	0.882426	1.13438	1.18708	1.13259	1.23925	1.26249	1.43328	1.29257	1.08971	1.14576	0.916876	1.21642	0.945905	1.3144	0.993592	1.10332	1.26361	0.958063	1.28149	1.24924	0.977393	0.876222	1.26319	1.2218	1.15389	1.09773	0.913205	1.1714
TCGA.L9.A7SV.01A	0.859561	1.11011	1.11371	1.0124	1.1411	1.32161	1.4102	1.22075	1.03965	1.04633	0.878477	1.10634	0.950342	1.28848	0.807624	0.815619	1.11165	0.924977	1.2398	1.14819	0.891972	0.607581	1.19016	1.07281	1.04652	1.01171	0.855307	1.06309
TCGA.MN.A4N4.01A	0.927483	1.08038	1.11446	1.0978	1.23645	1.26117	1.45023	1.27293	1.06215	1.11729	0.780486	1.16401	0.968271	1.29298	0.924548	1.00643	1.30396	0.963673	1.2425	1.23119	0.951356	0.829741	1.24134	1.18015	1.07936	1.08477	0.856568	1.02109
TCGA.55.6712.01A	1.09687	1.24966	1.25551	1.15225	1.22588	1.24029	1.46928	1.31096	1.14085	1.22235	0.867664	1.23385	1.13926	1.30679	1.02078	1.06908	1.35019	1.01559	1.31692	1.27155	1.04611	0.842843	1.27512	1.30183	1.15302	1.14787	0.922898	1.15032
TCGA.97.8172.01A	1.18864	1.10087	1.21376	1.13657	1.18901	1.282	1.46988	1.26814	1.12803	1.18645	0.873185	1.16888	1.20046	1.30306	1.01927	1.08229	1.34892	1.0048	1.31121	1.26019	0.974597	0.756972	1.24555	1.26442	1.16627	1.14324	0.924388	1.10223
TCGA.44.2661.01A	1.1439	1.17879	1.30395	1.22969	1.25034	1.2575	1.4698	1.31998	1.15339	1.21548	0.964258	1.25404	1.16443	1.36099	1.12364	1.19106	1.45102	1.00112	1.33989	1.28795	1.036	0.887881	1.31554	1.37237	1.2043	1.18543	0.964999	1.14624
TCGA.55.A491.01A	1.05684	1.11088	1.1719	1.12202	1.22894	1.29577	1.44859	1.26671	1.06094	1.14262	0.835462	1.16277	1.08248	1.353	0.99942	0.999183	1.31996	0.965538	1.30324	1.2176	0.994061	0.798654	1.28476	1.24418	1.14612	1.12388	0.963017	1.10768
TCGA.MP.A4SY.01A	0.808702	1.0739	1.0816	1.06873	1.20783	1.29766	1.44154	1.31432	1.12981	1.0827	0.78202	1.18725	0.936778	1.31646	0.987819	0.944907	1.27224	0.958621	1.28359	1.23763	0.956204	0.852884	1.23104	1.287	1.10153	1.10095	0.857042	1.072
TCGA.95.7562.01A	0.896544	1.1912	1.14844	1.10855	1.22488	1.18643	1.40162	1.28043	1.11482	1.13295	0.789176	1.1618	0.987677	1.31818	0.959944	0.975016	1.30929	0.945356	1.24527	1.22225	0.940636	0.795781	1.24868	1.22421	1.14589	1.09323	0.851788	1.18342
TCGA.86.7714.01A	0.853318	1.05849	1.08289	1.1551	1.19619	1.24992	1.42263	1.25454	1.12409	1.13492	0.844998	1.13542	0.938599	1.31463	0.995981	1.04309	1.24232	0.97992	1.29671	1.25869	0.917775	0.886539	1.25264	1.22199	1.12421	1.08669	0.938722	1.1393
TCGA.86.8076.01A	1.15977	1.15529	1.26613	1.15918	1.22984	1.26502	1.46085	1.29303	1.13872	1.20145	0.923907	1.18262	1.11407	1.32252	1.05248	1.0631	1.35565	0.989166	1.32078	1.26652	0.972653	0.928365	1.2876	1.25758	1.13435	1.15462	0.943631	1.16476
TCGA.50.5068.01A	1.13615	1.24047	1.33739	1.18328	1.22674	1.26128	1.47647	1.23144	1.12705	1.16269	0.946267	1.20966	1.12409	1.3282	1.04039	1.12865	1.37781	1.04789	1.33007	1.28116	0.996116	0.84807	1.24255	1.29955	1.17679	1.15707	0.961495	1.20439
TCGA.97.7937.01A	0.811242	1.05237	1.06591	1.07551	1.20839	1.29622	1.4577	1.25138	1.11198	1.04284	0.819979	1.1382	0.963198	1.31378	0.913265	0.953931	1.17589	0.939932	1.25674	1.18858	0.861667	0.716573	1.21033	1.1619	1.07297	1.02347	0.883606	1.11371
TCGA.05.4398.01A	1.0332	1.22724	1.17435	1.17777	1.21415	1.28031	1.44909	1.31011	1.08197	1.18545	0.858026	1.21263	1.08099	1.31539	1.04177	1.0018	1.40931	0.990969	1.32711	1.23072	1.03377	0.894335	1.2683	1.34047	1.15753	1.15096	0.915635	1.0873
TCGA.44.3396.01A	1.07795	1.24972	1.2251	1.18812	1.20523	1.26802	1.4627	1.34004	1.1307	1.23142	0.942425	1.23374	1.10472	1.32309	1.06753	1.05861	1.37975	1.01532	1.29896	1.27399	1.01894	0.960763	1.30463	1.35183	1.14785	1.1426	0.951339	1.13876
TCGA.95.A4VK.01A	1.09883	1.12959	1.197	1.0764	1.18594	1.27908	1.44556	1.1662	1.05945	1.15603	0.855785	1.11697	1.08341	1.25331	0.953669	0.906346	1.25211	0.937282	1.27695	1.19846	0.896822	0.861153	1.21422	1.13613	1.08988	1.10967	0.880271	1.11894
TCGA.97.A4M6.01A	1.10838	1.13271	1.22665	1.19567	1.25184	1.30787	1.46728	1.29208	1.11607	1.23577	0.885273	1.18123	1.11	1.31194	1.0489	1.02976	1.36295	0.984766	1.33424	1.27155	0.992647	0.900359	1.30269	1.26816	1.14142	1.13486	0.933588	1.12961
TCGA.J2.A4AD.01A	0.768414	1.08158	1.0477	1.03777	1.20314	1.22391	1.41704	1.22479	1.02638	1.06276	0.781226	1.14251	0.835085	1.30593	0.855146	0.889396	1.13768	0.909272	1.23065	1.16948	0.859167	0.779158	1.24261	1.07361	1.00269	1.03731	0.84314	1.06625
TCGA.4B.A93V.01A	0.959678	1.17407	1.21042	1.06447	1.15183	1.33497	1.41588	1.17875	1.0258	1.05598	0.896872	1.12942	1.02377	1.26586	0.8968	0.836488	1.22958	0.952524	1.28469	1.18951	0.93511	0.712105	1.22224	1.12176	1.01128	1.0494	0.97206	1.16546
TCGA.78.8660.01A	1.01951	1.24187	1.29292	1.15292	1.20578	1.23291	1.44835	1.279	1.12669	1.21313	0.871098	1.21582	1.08749	1.32224	1.06345	1.02777	1.36077	1.05739	1.29542	1.24676	1.0415	0.794694	1.23973	1.29998	1.15943	1.13863	0.932909	1.16952
TCGA.78.7633.01A	0.773697	1.02343	1.0922	1.06436	1.14289	1.22468	1.37177	1.23276	1.11655	1.08175	0.896809	1.18602	0.903464	1.27935	0.960169	1.03052	1.13673	0.894907	1.25466	1.16654	0.938281	0.814311	1.23952	1.10746	1.08881	1.07078	0.885992	1.12983
TCGA.67.3774.01A	1.02201	1.12187	1.18872	1.16046	1.22233	1.29242	1.45068	1.25735	1.08377	1.1922	0.959058	1.20471	1.04912	1.31556	1.02214	1.08523	1.30296	0.946939	1.288	1.22868	0.99815	0.890076	1.28382	1.23213	1.15709	1.13577	0.909132	1.14914
TCGA.78.7146.01A	0.792533	1.23307	1.11628	1.11433	1.22698	1.20998	1.42618	1.27623	1.07211	1.13278	0.732615	1.18958	0.929643	1.26712	0.960266	0.986657	1.2569	0.904615	1.23282	1.1869	0.97029	0.811928	1.23621	1.22221	1.07244	1.07868	0.883041	1.04748
TCGA.97.8179.01A	0.82101	1.05211	1.10709	1.13834	1.16473	1.21676	1.44241	1.24014	1.05736	1.09478	0.876456	1.15898	0.89158	1.29955	0.956505	0.985402	1.20535	0.913504	1.29507	1.22487	0.939188	0.773198	1.21112	1.17535	1.08372	1.06491	0.894301	1.14156
TCGA.55.7570.01A	0.879776	1.14503	1.14047	1.01839	1.17607	1.23891	1.37892	1.18739	1.16763	1.00649	0.830468	1.14146	0.949633	1.23383	0.838337	0.887192	1.12106	0.953989	1.23994	1.15159	0.890613	0.655428	1.22465	1.09232	0.992413	1.01674	0.889865	1.15262
TCGA.50.5072.01A	0.896881	1.20711	1.1005	1.09403	1.19539	1.28878	1.43224	1.263	1.15033	1.10711	0.827721	1.21529	0.929952	1.29843	0.989921	1.02555	1.21274	1.00982	1.28692	1.18547	1.01289	0.932692	1.26651	1.19277	1.07648	1.12473	0.927663	1.21097
TCGA.91.6849.01A	1.12722	1.12822	1.18754	1.14729	1.15193	1.26353	1.46225	1.25445	1.13192	1.1009	1.00781	1.20318	1.13898	1.29872	1.04648	1.02436	1.32229	0.963359	1.29791	1.22661	0.946756	0.899808	1.27886	1.24463	1.13322	1.11874	0.923391	1.13242
TCGA.49.AAR9.01A	0.706055	1.1617	1.10438	1.01988	1.185	1.30592	1.38375	1.22671	1.02486	1.08835	0.742042	1.10357	0.845813	1.25414	0.828687	0.894105	1.1007	0.970269	1.23738	1.2145	0.915327	0.652036	1.24418	1.07598	1.00325	1.06511	0.965279	1.09551
TCGA.55.8092.01A	1.09874	1.19158	1.25416	1.06816	1.18591	1.21198	1.4793	1.23046	1.10792	1.17948	0.840106	1.15378	1.12331	1.25532	0.968905	0.895675	1.31717	0.945013	1.26873	1.2177	0.938556	0.758586	1.22997	1.20128	1.0656	1.1292	0.877311	1.14642
TCGA.95.7043.01A	0.885913	1.08316	1.12073	1.00776	1.1044	1.16604	1.35253	1.16951	1.03094	1.04071	0.837113	1.09629	0.908459	1.27652	0.966151	0.847527	1.10716	0.97489	1.21257	1.16554	0.879726	0.71121	1.21479	1.02964	1.04871	1.04503	0.911897	1.07542
TCGA.55.8091.01A	0.949999	1.10799	1.16296	1.14557	1.21939	1.27947	1.45025	1.353	1.19089	1.20337	0.929776	1.20655	0.994346	1.33906	1.06574	1.08106	1.35352	0.983716	1.29214	1.2592	1.00977	0.912723	1.2993	1.32676	1.15209	1.14701	0.981005	1.15444
TCGA.73.4676.01A	0.865007	1.21639	1.13029	1.16474	1.17378	1.25236	1.42665	1.31914	1.13556	1.11103	0.883955	1.23657	0.976883	1.36456	1.02051	1.09483	1.24625	0.992368	1.31482	1.21701	0.963632	0.886388	1.26186	1.23667	1.13052	1.10841	0.862685	1.16597
TCGA.50.5051.01A	0.994845	1.14298	1.10989	1.09781	1.2007	1.33239	1.40239	1.19857	1.06098	1.05253	0.89174	1.11501	0.99147	1.30028	0.914424	0.962215	1.17343	1.03104	1.29173	1.20227	0.905473	0.763814	1.21747	1.0999	1.0281	1.05138	0.923889	1.15429
TCGA.78.7161.01A	0.781671	1.01302	1.09078	1.01188	1.16702	1.32987	1.39855	1.16773	1.01425	1.06885	0.861429	1.09377	0.814279	1.25607	0.8712	0.891942	1.13977	0.898085	1.24253	1.16513	0.856185	0.816712	1.21003	1.03335	1.01382	1.00245	0.933677	1.14961
TCGA.05.4422.01A	1.05445	1.20261	1.25145	1.12242	1.20777	1.24884	1.4387	1.23718	1.09532	1.17695	0.820626	1.11421	1.06203	1.30233	0.965498	0.857982	1.30326	1.00422	1.29445	1.17283	0.975847	0.730853	1.23318	1.1709	1.11786	1.13352	0.889732	1.11192
TCGA.49.4494.01A	0.953052	1.21803	1.2303	1.17482	1.20244	1.2782	1.45248	1.26351	1.07956	1.15133	0.78032	1.22163	0.928059	1.3163	1.01019	0.975724	1.29403	0.934618	1.27297	1.21424	0.974669	0.795112	1.21203	1.23021	1.10981	1.10732	0.939246	1.1673
TCGA.91.6830.01A	0.95337	1.15137	1.1708	1.17599	1.22006	1.2184	1.42629	1.34528	1.12163	1.15002	0.897823	1.21112	1.04243	1.34295	1.05053	1.09752	1.27443	0.937414	1.2819	1.27827	1.05695	0.93892	1.31897	1.25582	1.13715	1.15518	0.903886	1.13047
TCGA.44.7669.01A	0.993521	1.23836	1.15633	1.10175	1.17338	1.25081	1.37568	1.2976	1.20944	1.12184	0.92879	1.21704	1.06841	1.34378	1.01361	1.02378	1.2765	1.06064	1.25926	1.27307	0.95071	0.847112	1.26413	1.26727	1.11851	1.06722	0.879042	1.18471
TCGA.50.5066.01A	1.12208	1.31106	1.34111	1.16707	1.21553	1.26634	1.45572	1.30683	1.14353	1.19625	0.917291	1.26176	1.13519	1.33302	1.10831	1.11793	1.42622	1.02966	1.29798	1.26553	1.09	0.835377	1.27463	1.3538	1.18632	1.16879	0.906202	1.1798
TCGA.50.5939.01A	1.08889	1.20386	1.1393	1.18379	1.20906	1.25457	1.43681	1.32267	1.17607	1.19288	0.935944	1.24709	1.11165	1.31485	1.07866	1.06523	1.35414	1.06006	1.29265	1.25457	1.06739	0.977175	1.28843	1.36612	1.14176	1.14775	0.942345	1.18532
TCGA.MP.A4TA.01A	0.939455	1.18481	1.17586	1.10474	1.19348	1.24271	1.44898	1.24359	1.04436	1.12886	0.769826	1.19475	0.969294	1.27995	0.976704	0.897473	1.30086	0.897101	1.29884	1.19121	0.985835	0.818088	1.2633	1.18342	1.03749	1.11666	0.857249	1.13032
TCGA.80.5611.01A	0.927876	1.19523	1.17079	1.1448	1.22857	1.27087	1.43482	1.2888	1.12845	1.16933	0.791791	1.22605	1.0311	1.33525	1.04376	1.01576	1.39895	1.05238	1.29616	1.23924	0.993541	0.834075	1.29043	1.30999	1.11004	1.11194	0.900149	1.11614
TCGA.75.6206.01A	0.903592	1.018	1.10587	1.14222	1.18812	1.24123	1.43236	1.2655	1.13628	1.13381	0.952012	1.19989	1.00005	1.29792	1.02689	1.0466	1.26826	0.890643	1.2696	1.22016	0.979951	0.843316	1.26023	1.2184	1.16208	1.11326	0.936614	1.11914
TCGA.05.4418.01A	1.07829	1.19581	1.22546	1.158	1.20482	1.28937	1.4596	1.26628	1.17542	1.17597	0.831848	1.24409	1.08707	1.2961	1.05119	0.971424	1.36821	0.979553	1.29422	1.19034	1.00263	0.923715	1.29488	1.26358	1.12081	1.14582	0.97977	1.18587
TCGA.49.4510.01A	0.911252	0.963083	1.13743	1.12024	1.19286	1.32666	1.39366	1.1921	1.03783	1.12549	0.920879	1.16499	0.922103	1.27579	0.948498	1.00843	1.22145	0.914804	1.28285	1.19492	0.953076	0.846919	1.24009	1.13338	1.09942	1.06557	0.891701	1.08907
TCGA.49.4514.01A	1.0599	1.2183	1.24825	1.16018	1.20602	1.30496	1.44019	1.24025	1.07841	1.12072	0.79726	1.19678	1.02429	1.25793	0.982162	0.919392	1.2431	0.923184	1.28254	1.19133	0.969593	0.857564	1.24015	1.10437	1.09264	1.1332	0.95469	1.18351
TCGA.78.7153.01A	0.980292	1.08524	1.18148	1.06146	1.23312	1.27382	1.42775	1.17977	1.04593	1.07374	0.805267	1.11471	0.969778	1.27409	0.944095	0.915296	1.15682	1.00781	1.24831	1.19391	0.917428	0.641359	1.18738	1.0761	1.06668	1.07359	0.933505	1.15731
TCGA.49.AARE.01A	1.02436	1.16736	1.17487	1.09987	1.21606	1.31247	1.42883	1.22044	1.06061	1.12177	0.80432	1.16903	1.011	1.25285	0.927288	0.90544	1.2774	0.94439	1.26682	1.16971	0.978132	0.801056	1.25563	1.14472	1.02092	1.08302	0.878994	1.0387
TCGA.69.8253.01A	1.05923	1.0911	1.16449	1.14009	1.18631	1.25729	1.42192	1.2536	1.12115	1.12737	0.880063	1.1909	1.03526	1.30825	0.97825	1.05774	1.22091	0.927864	1.28405	1.16366	0.959891	0.892822	1.23705	1.17676	1.0897	1.09413	0.885875	1.10133
TCGA.49.6743.01A	0.983568	1.2527	1.1265	1.10803	1.20246	1.29269	1.39761	1.29074	1.06247	1.14012	0.810597	1.20624	1.03297	1.28392	0.997725	0.98846	1.30648	1.01742	1.29447	1.24068	1.00918	0.920189	1.27337	1.26645	1.11401	1.13478	0.923592	1.13203
TCGA.53.7624.01A	0.844476	1.21756	1.12512	1.10742	1.19463	1.21443	1.42116	1.21757	1.13211	1.1503	0.710321	1.18067	0.960864	1.2798	0.921623	0.829202	1.18184	0.922974	1.22076	1.21449	0.999212	0.718222	1.22815	1.14912	1.06799	1.06893	0.820689	1.1566
TCGA.97.A4M3.01A	0.904938	1.06634	1.0954	1.09645	1.16228	1.30568	1.40903	1.19186	1.08988	1.05622	0.937034	1.1251	0.958195	1.27423	0.961899	1.02427	1.18758	0.914246	1.25279	1.19585	0.941934	0.770948	1.23885	1.13396	1.07681	1.10205	0.897061	1.10097
TCGA.49.AAR0.01A	1.05263	1.13019	1.21067	1.13696	1.22226	1.3263	1.44051	1.22938	1.16747	1.15491	0.921499	1.19503	1.07376	1.32378	1.03248	0.969896	1.34546	1.00612	1.30818	1.23731	0.96915	0.782031	1.2576	1.23845	1.14385	1.10289	0.914568	1.13
TCGA.86.7711.01A	0.979946	1.2232	1.12939	1.1945	1.19343	1.20485	1.40149	1.35939	1.04684	1.15749	0.886162	1.22864	1.05925	1.3562	1.05001	1.04158	1.333	1.02942	1.2889	1.24883	0.991206	1.03395	1.30355	1.2732	1.11756	1.13237	0.961153	1.14982
TCGA.78.7149.01A	0.91351	0.99771	1.12225	1.06308	1.18765	1.28119	1.42477	1.20636	1.10637	1.08554	0.850091	1.13679	0.9197	1.25765	0.929304	0.903514	1.15023	0.879766	1.26915	1.19441	0.950877	0.805242	1.21881	1.05782	1.05459	1.07283	0.91837	1.05497
TCGA.78.7220.01A	0.773691	1.16168	1.11551	1.08812	1.16083	1.26421	1.4015	1.18434	1.11898	1.08353	0.762587	1.16118	0.868988	1.29194	0.934475	0.941056	1.16364	0.99286	1.24352	1.15442	0.949704	0.853002	1.24491	1.11512	1.09363	1.08808	0.956699	1.1808
TCGA.NJ.A55R.01A	1.035	1.04541	1.05704	1.05203	1.18142	1.30741	1.39989	1.18916	1.14836	1.06615	0.815084	1.08715	1.04096	1.25572	0.896019	0.925018	1.14921	0.953986	1.27445	1.17992	0.87668	0.739345	1.21323	1.07899	1.06547	1.04272	0.905598	1.05651
TCGA.49.4486.01A	0.86112	0.997208	1.13819	1.06252	1.15369	1.20233	1.38908	1.17365	1.07248	1.02072	0.875576	1.19863	0.879188	1.25214	0.907144	0.953649	1.13004	0.842729	1.23305	1.11197	0.884949	0.764003	1.17036	1.03071	1.03937	1.03622	0.868883	1.09064
TCGA.73.4666.01A	0.953551	1.29548	1.28767	1.16169	1.22089	1.29736	1.4466	1.33602	1.10281	1.22848	0.86583	1.23645	1.08591	1.31886	1.06662	1.01383	1.40237	0.96033	1.30061	1.22996	1.09331	0.843718	1.24473	1.33011	1.18005	1.14548	0.92045	1.16076
TCGA.55.5899.01A	0.916891	1.18329	1.20443	1.10469	1.20236	1.33076	1.41039	1.32506	1.16135	1.0743	0.802769	1.21331	0.940263	1.2467	0.937183	0.952361	1.24942	0.951584	1.30481	1.22177	0.994116	0.674639	1.26436	1.25154	1.10929	1.0848	0.989365	1.11867
TCGA.55.8505.01A	0.904554	1.07317	1.05758	1.09152	1.19151	1.2847	1.41947	1.28036	1.12039	1.07196	0.805287	1.15802	0.957391	1.2824	0.963344	0.93371	1.18201	1.02502	1.31206	1.1896	0.974099	0.867421	1.26516	1.16256	1.05248	1.08932	0.918854	1.13258
TCGA.64.1678.01A	0.897182	1.19598	1.18455	1.03133	1.16277	1.2745	1.35893	1.10138	1.01195	1.01309	0.720069	1.129	0.903295	1.25254	0.809355	0.849123	1.10198	0.982675	1.24498	1.14659	0.971227	0.679717	1.16909	1.04718	0.994973	0.988433	0.872957	1.13992
TCGA.44.6779.01A	0.988386	1.2531	1.30001	1.17091	1.24938	1.26961	1.47111	1.35485	1.17769	1.24145	0.895989	1.255	1.04311	1.32366	1.08219	1.05769	1.38818	0.974184	1.30768	1.29016	1.08757	0.967778	1.28841	1.34002	1.18083	1.15985	0.960446	1.18235
TCGA.99.8025.01A	0.966385	1.06141	1.10965	1.1049	1.20097	1.29655	1.43984	1.22708	1.04216	1.11911	0.839056	1.12835	0.996219	1.33743	0.944903	0.906975	1.19261	0.944403	1.26088	1.221	0.908828	0.831833	1.22846	1.11914	1.09957	1.0709	0.945318	1.09775
TCGA.50.5930.01A	1.09495	1.1892	1.19569	1.12363	1.18912	1.26097	1.44054	1.24801	1.13572	1.12931	0.877302	1.21282	1.11112	1.31185	1.04533	1.0064	1.34002	1.04937	1.28442	1.20814	0.999427	0.91617	1.25057	1.23189	1.12316	1.14229	0.910581	1.14276
TCGA.73.4677.01A	1.00387	1.09402	1.15824	1.12653	1.18808	1.24835	1.43017	1.27431	1.15028	1.10554	0.904721	1.22679	1.02212	1.30626	1.00707	1.07165	1.26211	0.936972	1.26717	1.204	0.98949	0.88814	1.23758	1.20505	1.10014	1.10593	0.905374	1.13331
TCGA.44.2655.01A	1.08145	1.12237	1.17447	1.14119	1.19554	1.25824	1.45974	1.23617	1.08969	1.11336	0.865538	1.20704	1.06371	1.33393	1.01638	1.04557	1.26021	0.958484	1.3007	1.21479	0.939945	0.863429	1.23384	1.20605	1.1181	1.11147	0.935766	1.13078
TCGA.05.4434.01A	1.0754	1.21852	1.21931	1.19556	1.23841	1.28615	1.47215	1.33125	1.13227	1.21041	0.84265	1.22002	1.10163	1.33216	1.10712	1.05314	1.41119	1.01595	1.32506	1.23958	1.02669	0.894694	1.29187	1.38864	1.20407	1.16074	0.938287	1.14606
TCGA.44.6145.01A	1.16472	1.23816	1.27826	1.19255	1.22457	1.25232	1.45048	1.30944	1.14899	1.19955	0.860929	1.22813	1.16329	1.31643	1.07011	1.02906	1.39631	1.03786	1.31001	1.27877	1.06262	1.00421	1.27935	1.27162	1.1508	1.16448	0.941718	1.19558
TCGA.78.7150.01A	0.838137	1.14755	1.11037	1.0817	1.17252	1.28786	1.41583	1.25833	1.13845	1.07531	0.738848	1.16774	0.844473	1.25097	0.907551	0.888976	1.1578	1.01697	1.22665	1.17124	0.932351	0.831442	1.23794	1.12245	1.08389	1.093	0.894934	1.18775
TCGA.73.4675.01A	0.948738	1.03605	1.08938	1.12443	1.17522	1.32347	1.44174	1.2988	1.13704	1.07775	0.850089	1.17136	0.962263	1.29456	1.02537	1.00872	1.23439	0.855115	1.29752	1.19528	0.904967	0.772657	1.26282	1.21307	1.09383	1.09481	0.880876	1.08212
TCGA.93.8067.01A	0.922353	1.16069	1.15754	1.10704	1.23211	1.25732	1.42509	1.24963	1.0756	1.13339	0.857228	1.17597	0.950067	1.28407	0.97575	0.973413	1.19914	0.89506	1.23682	1.20315	0.984057	0.858022	1.23817	1.17517	1.09468	1.08067	0.899114	1.17346
TCGA.97.8176.01A	0.937106	1.15142	1.12049	1.13982	1.19196	1.27355	1.44095	1.24526	1.12125	1.09495	0.820004	1.20995	0.949937	1.32845	1.01854	0.935743	1.28506	0.936575	1.29521	1.19039	0.94329	0.965333	1.27101	1.21974	1.07886	1.09246	0.920167	1.15073
TCGA.62.A46S.01A	0.97023	1.05842	1.17058	1.09914	1.20631	1.30008	1.44312	1.22012	1.10982	1.10831	0.947352	1.13878	0.986413	1.29784	0.960252	0.98943	1.26919	0.912621	1.27453	1.18889	0.998631	0.794723	1.21997	1.17999	1.11434	1.08353	0.966852	1.17987
TCGA.55.6968.01A	1.01066	1.2503	1.18783	1.13235	1.18529	1.25089	1.40662	1.23961	1.15236	1.09928	0.808203	1.21528	1.09243	1.31851	0.980779	0.864171	1.30916	1.01505	1.27381	1.2699	1.05591	0.753906	1.27873	1.30553	1.14166	1.09345	0.924175	1.13854
TCGA.44.6778.01A	1.13754	1.29822	1.28538	1.18694	1.20617	1.24749	1.4291	1.30981	1.20213	1.2588	0.982998	1.23464	1.22296	1.33594	1.09019	1.16174	1.42418	1.06612	1.31552	1.31136	1.06065	0.896355	1.30114	1.38367	1.20418	1.14805	0.904158	1.21492
TCGA.44.7660.01A	0.919962	1.15298	1.12082	1.07687	1.1914	1.2762	1.39878	1.19072	1.07359	1.05212	0.796013	1.13302	0.995512	1.28259	0.911851	0.754183	1.23644	0.985716	1.23991	1.16685	0.936288	0.675926	1.22322	1.13712	1.0727	1.05483	0.848611	1.10146
TCGA.78.8640.01A	0.965359	1.14956	1.16502	1.09746	1.1992	1.27806	1.40968	1.25816	1.00599	1.11341	0.805152	1.1931	1.05225	1.31191	0.942514	0.950248	1.2383	0.965291	1.30108	1.19871	0.954967	0.7578	1.22617	1.20359	1.05092	1.07704	0.858789	1.09975
TCGA.J2.8194.01A	0.92304	1.09594	1.10821	1.14908	1.17555	1.26054	1.44111	1.30397	1.03737	1.143	0.903912	1.17275	0.954255	1.33746	1.02126	1.02858	1.2752	0.904553	1.27065	1.2315	0.941437	0.9544	1.27281	1.22495	1.11207	1.10099	0.968345	1.13162
TCGA.97.8174.01A	1.05273	1.06666	1.14595	1.11194	1.16468	1.22192	1.42874	1.25372	1.15557	1.16513	0.891429	1.18177	1.03922	1.28201	1.02047	1.07122	1.29212	0.947548	1.28326	1.23391	0.97998	0.774968	1.2512	1.22721	1.14139	1.11926	0.930113	1.14006
TCGA.99.8033.01A	0.941334	1.24865	1.24129	1.1457	1.19886	1.29314	1.46881	1.2573	1.0733	1.19225	0.819627	1.14583	0.985242	1.28716	0.954851	0.951735	1.30274	0.881666	1.26264	1.23064	0.993631	0.931758	1.22996	1.20119	1.0976	1.12782	0.920482	1.17754
TCGA.55.1594.01A	0.995048	1.14561	1.18875	1.10289	1.21447	1.20489	1.40465	1.248	1.09319	1.08485	0.824924	1.17773	1.00312	1.32203	0.994742	0.957076	1.2235	1.0042	1.27551	1.21272	0.955163	0.792464	1.25156	1.22744	1.1103	1.06452	0.960905	1.08929
TCGA.44.A4SS.01A	1.00511	1.21547	1.24628	1.12973	1.20854	1.28505	1.45857	1.3212	1.13787	1.18911	0.896902	1.20922	1.04567	1.30681	1.06722	0.987484	1.34277	0.983297	1.30479	1.24259	1.07661	0.762423	1.30028	1.32314	1.12473	1.13786	0.94122	1.15237
TCGA.67.3771.01A	1.02715	1.20234	1.17423	1.15169	1.20906	1.32267	1.45015	1.22462	1.09197	1.1223	0.82657	1.18417	1.08349	1.32631	0.991913	0.970052	1.33865	0.989995	1.27858	1.22869	0.946672	0.747078	1.30072	1.30241	1.11966	1.10059	0.895891	1.06813
TCGA.53.A4EZ.01A	0.941417	1.15226	1.13237	1.07343	1.19311	1.31507	1.35937	1.154	1.04642	1.05825	0.786565	1.15146	0.998455	1.34805	0.902042	0.819623	1.14516	1.04343	1.27843	1.15272	0.884314	0.708625	1.22073	1.12026	1.04222	1.01824	0.906075	1.11733
TCGA.73.4670.01A	0.901486	1.18748	1.10284	1.14918	1.2165	1.29902	1.42015	1.27127	1.05744	1.09417	0.82638	1.18349	0.950455	1.28021	0.990259	0.972411	1.27176	0.949112	1.25242	1.18733	0.951167	1.01295	1.23294	1.19739	1.06455	1.09308	0.877504	1.11362
TCGA.75.7027.01A	0.934857	1.17542	1.12045	1.08572	1.19024	1.2614	1.44713	1.24441	1.16061	1.08732	0.8352	1.16541	0.956041	1.28037	0.977725	0.936867	1.17588	0.963309	1.26435	1.19207	0.941261	0.815946	1.24507	1.13789	1.06068	1.07011	0.908202	1.17718
TCGA.78.7154.01A	0.90263	1.22412	1.15194	1.0833	1.18859	1.25616	1.40477	1.31454	1.12447	1.09159	0.834063	1.15271	0.964984	1.32812	0.950582	0.950848	1.14472	0.98875	1.26852	1.16914	0.987063	0.738065	1.24641	1.14826	1.06346	1.08481	0.933914	1.16314
TCGA.86.8674.01A	0.893726	1.03476	1.11418	1.0626	1.16833	1.28886	1.38873	1.16718	1.07366	1.01305	0.854716	1.09702	0.883567	1.26274	0.879589	0.875792	1.13327	0.863583	1.23413	1.17805	0.880253	0.755961	1.18597	1.01436	1.03877	1.05294	0.937852	1.08442
TCGA.L9.A5IP.01A	0.846449	1.21363	1.15629	1.15419	1.1981	1.26147	1.43265	1.23251	1.09143	1.19576	0.856582	1.16972	0.940847	1.28644	0.955138	0.917787	1.24315	0.883092	1.23385	1.1972	0.99249	0.991219	1.26361	1.16722	1.08306	1.11571	0.929362	1.12315
TCGA.86.8358.01A	0.888271	1.22057	1.11071	1.04698	1.13992	1.24357	1.35982	1.23361	1.16192	1.08134	0.822301	1.18575	0.967264	1.25309	0.883225	0.815803	1.13862	0.984736	1.23109	1.23646	0.949227	0.617004	1.18472	1.21703	1.08086	1.03028	0.912437	1.13996
TCGA.49.4506.01A	1.04192	1.29298	1.31167	1.17504	1.20244	1.26555	1.4383	1.24205	1.13383	1.17398	0.852624	1.20212	1.06621	1.27598	1.02464	0.904587	1.32664	1.02543	1.29813	1.20233	0.973645	0.924016	1.21824	1.21131	1.11589	1.1342	0.888741	1.1678
TCGA.78.8662.01A	0.800144	1.10029	1.1065	1.05815	1.17937	1.23858	1.39904	1.20544	1.00195	1.06678	0.88207	1.16366	0.901852	1.26417	0.864643	0.932745	1.08343	0.905711	1.26548	1.18821	0.922911	0.688235	1.20341	1.04715	1.04376	1.04675	0.859545	1.1327
TCGA.MP.A4T7.01A	0.957886	1.13904	1.15435	1.13396	1.20829	1.30328	1.45729	1.24117	1.08419	1.1678	0.898965	1.18857	1.00836	1.32292	1.03327	0.994721	1.29232	0.918528	1.29	1.19348	0.969538	0.908381	1.26419	1.21422	1.11214	1.10425	0.929128	1.18282
TCGA.55.8085.01A	1.06352	1.24977	1.2405	1.13693	1.20829	1.26592	1.45129	1.25114	1.09776	1.13264	0.827562	1.18083	1.10149	1.28401	1.00373	0.941812	1.34591	0.982065	1.28792	1.24089	0.999341	0.819001	1.25214	1.24097	1.10771	1.12335	0.892029	1.14913
TCGA.62.A471.01A	0.939984	1.14625	1.16869	1.05638	1.20716	1.26813	1.40251	1.19397	1.03889	1.13404	0.793437	1.12289	0.923701	1.27405	0.908749	0.893012	1.17709	0.963192	1.24961	1.1398	0.974284	0.918127	1.23437	1.06373	1.00433	1.06561	0.937023	1.16696
TCGA.73.7498.01A	1.02979	0.996341	1.1374	1.09678	1.18277	1.27342	1.45059	1.20947	1.07626	1.12694	0.860787	1.15756	1.02864	1.28377	0.997495	1.02823	1.27498	0.949293	1.27969	1.22079	0.942371	0.767066	1.23124	1.19356	1.13167	1.08946	0.878216	1.10571
TCGA.49.6742.01A	0.80244	1.10211	1.08475	1.07039	1.19752	1.28996	1.40119	1.2147	1.13651	1.075	0.832007	1.21942	0.841265	1.27396	1.0087	0.943431	1.13635	0.976244	1.29835	1.17745	0.91113	0.907582	1.25434	1.0699	1.04307	1.0753	0.912215	1.17496
TCGA.50.5066.02A	0.954987	1.16395	1.13199	1.0681	1.205	1.25504	1.41614	1.29506	1.14628	1.11133	0.831915	1.15087	1.05446	1.33756	0.951866	0.962398	1.25062	0.95829	1.27199	1.22301	0.958014	0.750784	1.26498	1.19299	1.12193	1.07518	0.808321	1.15392
TCGA.44.6146.01A	0.859058	1.03985	1.08799	1.02113	1.15687	1.23574	1.40968	1.23179	1.07081	1.14116	0.876934	1.0968	0.865124	1.28948	0.874122	0.960308	1.12039	0.899625	1.22185	1.20016	0.922659	0.852482	1.23789	1.0593	1.0785	1.06011	0.992147	1.14046
TCGA.49.AAR3.01A	1.10257	1.2634	1.32112	1.15402	1.23598	1.29774	1.46065	1.25814	1.11513	1.23732	0.802749	1.22363	1.1417	1.2936	1.04412	0.961262	1.42267	0.961497	1.30669	1.28204	1.08427	0.842113	1.27647	1.33998	1.16282	1.17659	0.916736	1.13144
TCGA.55.6975.01A	1.01447	1.19539	1.14262	1.0666	1.18446	1.27704	1.44123	1.29676	1.17018	1.10865	0.881866	1.1897	1.02714	1.26647	0.991962	0.965455	1.24595	1.01811	1.27806	1.22345	0.99086	0.866591	1.26481	1.17113	1.0737	1.11129	0.938955	1.17169
TCGA.38.4631.01A	0.92614	1.21223	1.17532	1.1553	1.1757	1.312	1.4067	1.2504	1.07933	1.0426	0.815333	1.18773	0.973306	1.2887	0.975575	0.93316	1.23327	0.974649	1.29573	1.21087	0.923297	0.948888	1.28589	1.1502	1.0303	1.08024	0.958027	1.10206
TCGA.49.4507.01A	0.986257	1.28504	1.3555	1.15661	1.26648	1.26349	1.47476	1.23928	1.07579	1.17686	0.796613	1.2037	0.99558	1.22786	1.03273	0.962158	1.3609	0.967015	1.26771	1.22752	1.09423	0.926211	1.22259	1.19716	1.12439	1.11874	0.95271	1.16741
TCGA.55.8510.01A	1.02876	1.15339	1.20739	1.16209	1.22679	1.31222	1.46955	1.34568	1.09814	1.24359	0.868864	1.22204	1.0932	1.34753	1.06295	1.07652	1.41432	1.01497	1.33739	1.27853	1.05066	0.879087	1.27104	1.30208	1.19634	1.15899	0.969436	1.12481
TCGA.86.7955.01A	0.854534	1.0873	1.11551	0.969954	1.15775	1.22489	1.36279	1.15837	1.0293	1.02952	0.738809	1.12941	0.930129	1.238	0.80883	0.861317	1.11032	0.991266	1.20896	1.10525	0.885588	0.692823	1.20097	1.01138	0.921243	0.982845	0.910802	1.09123
TCGA.78.7167.01A	0.873388	0.92028	1.09028	1.0653	1.15263	1.27034	1.41041	1.17463	1.09127	1.07335	0.823289	1.09966	0.912753	1.276	0.907753	0.919547	1.12526	0.870028	1.22578	1.19078	0.903632	0.729562	1.21127	1.04717	1.07859	1.0463	0.854606	1.05401
TCGA.44.7670.01A	0.938146	1.19086	1.08694	1.11091	1.2168	1.31301	1.41313	1.21222	1.07098	1.05555	0.838848	1.16389	0.975646	1.31258	0.944359	0.933591	1.1248	1.03502	1.24659	1.18316	0.940874	0.766366	1.28385	1.19289	1.08021	1.08234	0.916953	1.15102
TCGA.05.5428.01A	0.822705	1.17085	1.16596	1.1602	1.19424	1.34741	1.43545	1.26827	1.15106	1.07526	0.826201	1.24438	0.955892	1.33427	1.01904	1.09133	1.3132	0.964869	1.29706	1.20065	0.982636	0.885241	1.2347	1.26537	1.13357	1.08194	0.887159	1.11408
TCGA.55.A4DF.01A	1.01376	1.25085	1.20774	1.11959	1.25029	1.27121	1.4382	1.22216	1.13535	1.15702	0.805087	1.18142	1.1272	1.35013	0.98992	0.915565	1.32481	0.98193	1.26036	1.25831	1.00033	0.702175	1.25462	1.27135	1.09068	1.10511	0.895688	1.13938
TCGA.78.7163.01A	0.905189	0.998426	1.18529	1.01815	1.18427	1.25691	1.4153	1.13563	1.03631	1.10872	0.745682	1.08146	0.884713	1.29734	0.815605	0.819661	1.14271	0.879179	1.22071	1.13553	0.911301	0.690248	1.21186	1.03572	0.993769	1.03677	0.924137	1.06171
TCGA.86.A456.01A	0.925683	1.15394	1.17527	1.14252	1.21994	1.29371	1.45736	1.29801	1.08642	1.13607	0.989868	1.20106	1.04927	1.33893	1.01958	1.09554	1.31951	0.912602	1.3117	1.2614	0.974685	0.768292	1.2819	1.2592	1.16206	1.12488	0.930244	1.15844
TCGA.05.4384.01A	0.896251	1.05014	1.09719	1.14874	1.17223	1.2632	1.44111	1.28231	1.12875	1.16482	0.912904	1.21327	0.978918	1.32383	1.02244	1.06589	1.28624	0.914919	1.30384	1.2088	0.962461	0.898742	1.26757	1.24288	1.12732	1.09435	0.917672	1.11981
TCGA.44.7671.01A	0.917255	1.05937	1.09196	1.09871	1.18869	1.22304	1.39777	1.2421	1.07768	1.08424	0.909549	1.19537	0.920774	1.30797	0.981413	1.02819	1.17845	0.95171	1.27742	1.20633	0.923833	0.844118	1.23575	1.15389	1.11487	1.0754	0.8875	1.15116
TCGA.55.8302.01A	1.0076	1.13828	1.16437	1.1141	1.20645	1.32426	1.45257	1.27558	1.09792	1.22533	0.799626	1.20003	1.03826	1.3145	0.987636	0.983564	1.27711	0.976239	1.29821	1.23073	0.96241	0.847746	1.25988	1.22409	1.11006	1.10338	0.92121	1.11198
TCGA.55.6970.01A	1.07468	1.2244	1.19125	1.16149	1.20555	1.2748	1.42409	1.29989	1.133	1.18265	0.921532	1.20536	1.10693	1.30071	1.06958	1.05159	1.32114	1.01101	1.29966	1.2068	1.0251	0.938236	1.25937	1.23629	1.16322	1.13851	0.910834	1.2136
TCGA.55.8620.01A	1.00372	1.14126	1.17161	1.10244	1.17029	1.27072	1.39348	1.24727	1.17071	1.04265	0.800899	1.15813	1.05282	1.21473	0.897223	0.844583	1.19611	1.00542	1.27178	1.24355	0.932236	0.719569	1.23051	1.19933	1.05627	1.03389	0.943246	1.07009
TCGA.73.A9RS.01A	0.849471	1.17929	1.15467	1.06438	1.21098	1.27029	1.40256	1.16787	1.07713	1.11056	0.851988	1.15611	0.913506	1.24013	0.90096	0.992811	1.16959	0.955011	1.23754	1.14578	0.952193	0.809258	1.20047	1.05405	1.04183	1.00949	0.897479	1.10413
TCGA.MP.A4TE.01A	0.9189	1.06267	1.0925	1.04643	1.15565	1.36402	1.36539	1.19913	1.12288	1.0538	0.767154	1.10849	0.877004	1.27463	0.882828	0.87624	1.13335	0.955134	1.24908	1.19886	0.862408	0.951325	1.23803	1.04434	1.01998	1.00513	0.972351	1.12265
TCGA.86.A4D0.01A	0.880516	1.21794	1.16591	1.06888	1.18525	1.29159	1.35894	1.22498	1.04472	1.05179	0.813015	1.15893	0.900631	1.24227	0.885341	0.873324	1.13936	0.972004	1.25096	1.2132	0.905756	0.767216	1.2413	1.11234	1.05031	1.04614	0.956554	1.15587
TCGA.69.A59K.01A	1.00652	1.14078	1.14376	1.10605	1.16954	1.31105	1.40624	1.273	1.10485	1.14751	0.863542	1.16637	1.09691	1.30552	0.950774	0.908164	1.26152	0.939267	1.30613	1.20452	0.939092	0.752285	1.2469	1.24195	1.10333	1.07005	0.845118	1.05388
TCGA.62.A470.01A	0.844367	1.11639	1.10253	1.08878	1.19021	1.29923	1.39709	1.21782	1.10926	1.07191	0.909178	1.19475	0.939189	1.29367	0.97654	0.992263	1.2	0.947485	1.25737	1.19012	0.881231	0.793958	1.22937	1.16504	1.10073	1.0375	0.938945	1.13111
TCGA.62.8398.01A	0.959563	1.18932	1.15898	1.1381	1.20324	1.27489	1.4495	1.26443	1.16317	1.14528	0.830464	1.19728	0.993076	1.30048	1.01909	0.974476	1.2586	0.984919	1.30961	1.18536	0.962228	0.879936	1.25896	1.2445	1.11947	1.13121	0.977635	1.21363
TCGA.97.7941.01A	0.999237	1.02984	1.14749	1.10816	1.19762	1.30477	1.43315	1.28357	1.0796	1.10138	0.848836	1.18719	1.00156	1.32768	0.989639	1.02327	1.2643	0.95442	1.32683	1.24831	0.966248	0.834515	1.27742	1.23316	1.11806	1.12525	0.982321	1.11121
TCGA.55.8089.01A	1.12057	1.29411	1.35188	1.1327	1.23405	1.2652	1.49428	1.30552	1.16564	1.2853	0.872518	1.23446	1.15342	1.31348	1.09649	1.0105	1.42776	1.07035	1.32538	1.28073	1.13462	0.840136	1.27412	1.36211	1.17232	1.17637	0.914266	1.18087
TCGA.62.8395.01A	0.95696	0.997525	1.12521	1.09866	1.18375	1.27755	1.42079	1.22002	1.04226	1.11576	0.880819	1.148	0.989779	1.29855	0.979407	0.999844	1.21016	0.942966	1.28379	1.20732	0.941803	0.778854	1.2556	1.17656	1.11683	1.10191	0.913262	1.07235
TCGA.50.5936.01A	1.01579	1.14391	1.132	1.14291	1.21265	1.20995	1.43964	1.28399	1.20825	1.14574	0.840907	1.24234	1.01486	1.3082	1.04076	1.01983	1.30081	0.971219	1.30099	1.21811	0.984885	0.91402	1.27285	1.28391	1.11925	1.12074	0.93776	1.18086
TCGA.55.A48Y.01A	1.00355	1.17192	1.14702	1.11	1.17945	1.28511	1.42502	1.26091	1.07863	1.12041	0.828023	1.18714	1.03791	1.25611	1.00558	0.985648	1.24559	0.963274	1.25224	1.20848	0.987967	0.83243	1.2701	1.17336	1.10812	1.11976	0.904025	1.15255
TCGA.86.8073.01A	0.900264	1.0845	1.09803	1.11131	1.16277	1.2247	1.46977	1.27965	1.17338	1.09578	0.850447	1.17206	0.99667	1.33561	1.00029	1.01784	1.23269	0.99973	1.28676	1.2114	0.945977	0.757072	1.26634	1.24696	1.10339	1.10329	0.865003	1.11816
TCGA.NJ.A4YQ.01A	1.20319	1.21766	1.32353	1.15468	1.18802	1.2931	1.45881	1.29305	1.09327	1.19481	0.873044	1.18521	1.22404	1.29098	1.00765	0.975543	1.43116	1.00192	1.31194	1.21366	1.02302	0.929252	1.24107	1.28945	1.13656	1.15879	0.882191	1.09525
TCGA.55.7995.01A	1.06137	1.21562	1.27775	1.13669	1.23199	1.29179	1.43904	1.28742	1.11274	1.20722	0.823445	1.17755	1.16264	1.34989	1.02293	0.919857	1.40876	1.01547	1.30681	1.25733	0.991526	0.734342	1.27594	1.28078	1.14583	1.15063	0.877899	1.1116
TCGA.55.1596.01A	0.930158	1.18718	1.16765	1.10372	1.23145	1.25333	1.40291	1.26462	1.05685	1.06149	0.802886	1.17148	0.973249	1.29555	0.962165	0.934931	1.17808	0.904701	1.28097	1.15619	0.923534	0.801905	1.24165	1.14985	1.04089	1.05973	0.928751	1.14232
TCGA.69.7979.01A	0.812167	1.06585	1.08387	1.10442	1.18884	1.29011	1.41665	1.22932	1.0263	1.09008	0.792872	1.16523	0.91472	1.27893	0.905162	0.951116	1.1876	0.835905	1.24889	1.18469	0.954613	0.760675	1.23708	1.16126	1.06634	1.04046	0.870221	1.11993
TCGA.55.7724.01A	1.07881	1.25406	1.16544	1.17514	1.25201	1.15746	1.43095	1.35164	1.1683	1.15304	0.95013	1.2359	1.14055	1.35509	1.08549	1.143	1.32508	1.01733	1.24376	1.27432	1.05584	0.931753	1.30282	1.29297	1.14452	1.12732	0.932265	1.20375
TCGA.55.6972.01A	0.727186	0.971026	1.0886	0.988697	1.12361	1.16619	1.3573	1.10402	1.01453	1.02133	0.822246	1.09963	0.752627	1.21138	0.784883	0.813044	0.99582	0.812759	1.18501	1.06709	0.834783	0.70479	1.13938	0.925712	0.982045	0.972264	0.846682	0.986753
TCGA.62.A46O.01A	0.851234	1.12764	1.00138	0.986144	1.16209	1.21549	1.32896	1.09399	1.03192	0.986035	0.805239	1.1238	0.858194	1.2943	0.779987	0.85119	1.08207	0.986738	1.15874	1.10363	0.847531	0.712334	1.196	0.985929	0.951781	1.00644	0.860787	1.16624
TCGA.05.4433.01A	0.981707	1.13746	1.20269	1.19122	1.2087	1.31217	1.45569	1.33292	1.1391	1.20833	0.917123	1.23152	1.07779	1.32393	1.04465	1.05115	1.35383	1.03896	1.30572	1.23879	1.03037	0.936389	1.31063	1.25965	1.15303	1.14123	0.987979	1.18843
TCGA.78.7156.01A	0.781451	1.00886	1.13556	1.05219	1.14497	1.19996	1.39985	1.19386	1.11347	1.07362	0.865256	1.12877	0.895232	1.25022	0.876266	0.944642	1.12636	0.852372	1.21351	1.13456	0.927037	0.737018	1.21012	1.05228	1.03765	1.04615	0.875578	1.05876
TCGA.05.4396.01A	0.878634	1.0621	1.08375	1.07671	1.17849	1.27161	1.41653	1.23477	1.07199	1.07491	0.805745	1.11452	0.92868	1.27552	0.882334	0.926186	1.13992	0.885814	1.24516	1.20748	0.942702	0.879727	1.23364	1.10747	1.0748	1.09792	0.928856	1.17998
TCGA.55.8204.01A	1.02852	1.16076	1.14558	1.11585	1.28014	1.21725	1.45833	1.27225	1.09985	1.14664	0.884886	1.14564	1.02142	1.33256	0.992546	0.987606	1.2649	0.936084	1.25999	1.22325	0.986475	0.923358	1.30292	1.20864	1.09335	1.0962	0.924478	1.16446
TCGA.55.7815.01A	1.02946	1.27763	1.18624	1.15034	1.22506	1.24134	1.43094	1.28971	1.17886	1.12871	0.883699	1.23145	1.08652	1.32497	1.07311	1.01574	1.31649	1.06539	1.25797	1.25589	1.01188	0.886723	1.23241	1.31536	1.11723	1.13418	0.986229	1.24423
TCGA.78.7166.01A	1.00801	1.13984	1.18979	1.07752	1.19118	1.32541	1.42628	1.16478	1.10082	1.14593	0.747955	1.15384	0.977822	1.25353	0.916187	0.847442	1.197	0.971246	1.27669	1.15347	0.959766	0.826484	1.20951	1.07877	1.04221	1.07648	0.903897	1.12813
TCGA.78.7152.01A	1.08856	1.17182	1.20964	1.12293	1.21445	1.30632	1.43735	1.25871	1.09558	1.1605	0.84589	1.15944	1.1045	1.29314	0.977067	0.985721	1.25457	0.971692	1.28448	1.24955	0.953616	0.709808	1.24243	1.19941	1.12627	1.12864	0.916158	1.1399
TCGA.64.5781.01A	1.00837	1.2512	1.3279	1.15095	1.25159	1.30184	1.46355	1.25902	1.09402	1.20986	0.847672	1.20715	1.01145	1.25237	0.998837	1.0054	1.33242	0.953348	1.26414	1.26031	1.06636	0.864617	1.22363	1.17333	1.13218	1.15671	0.916472	1.20273
TCGA.MP.A4TD.01A	1.10128	1.13858	1.17659	1.09902	1.20923	1.31857	1.44071	1.26892	1.13692	1.17809	0.918371	1.15456	1.10345	1.28733	0.984014	0.987683	1.26575	0.96993	1.28469	1.21224	0.959686	0.778723	1.24247	1.20996	1.09385	1.1195	0.922262	1.14584
TCGA.73.4659.01A	0.917706	1.1447	1.10301	1.15248	1.19258	1.34085	1.4173	1.32405	1.13587	1.10627	0.946762	1.23911	0.976454	1.33649	1.07431	1.08961	1.30661	0.999992	1.30526	1.22552	0.992535	0.978628	1.26691	1.27751	1.12342	1.109	0.911597	1.18811
TCGA.35.5375.01A	0.991476	1.23001	1.2629	1.16077	1.25324	1.20648	1.38983	1.21229	1.09601	1.06912	0.848292	1.17989	1.03206	1.3293	0.972007	0.984656	1.29987	1.0051	1.23938	1.2168	0.982546	0.785682	1.23136	1.24071	1.13574	1.08707	0.914967	1.12137
TCGA.44.6776.01A	0.93482	1.02967	1.13184	1.07436	1.17495	1.22444	1.40459	1.22466	1.09445	1.09185	0.895301	1.19245	0.945456	1.29227	0.917845	1.04088	1.12252	0.858655	1.25158	1.17705	0.914754	0.757807	1.21013	1.09913	1.10162	1.06415	0.880175	1.14397
TCGA.55.8512.01A	0.863098	0.955633	1.08693	1.10293	1.2228	1.24632	1.40856	1.24006	1.10554	1.1002	0.985877	1.15408	0.955657	1.33614	0.946733	1.02952	1.19095	0.863872	1.26057	1.22552	0.948201	0.978229	1.31709	1.14628	1.08048	1.06564	0.880651	1.06291
TCGA.78.7162.01A	1.05935	1.13287	1.22885	1.1079	1.20293	1.21808	1.42533	1.26952	1.15033	1.14356	0.928908	1.23561	1.06353	1.33059	1.02567	1.13673	1.26088	0.991563	1.28753	1.24261	1.03631	0.779946	1.25279	1.22086	1.15605	1.13529	0.923477	1.1722
TCGA.69.8255.01A	1.03368	1.29475	1.33177	1.078	1.18093	1.28271	1.42295	1.2786	1.08004	1.18562	0.82386	1.19335	1.08302	1.23461	0.967763	0.907987	1.31216	1.03367	1.3774	1.20903	1.03055	0.872725	1.22061	1.18727	1.08479	1.08486	0.853991	1.15967
TCGA.55.A492.01A	0.924748	0.963028	1.13922	1.11609	1.15549	1.24214	1.42066	1.19649	1.05048	1.11198	0.815875	1.16219	0.90108	1.26362	0.957847	0.967194	1.17801	0.86736	1.24731	1.17807	0.935579	0.838445	1.21204	1.10795	1.06949	1.05703	0.908034	1.0621
TCGA.MP.A5C7.01A	0.818597	1.03902	1.07462	1.00741	1.15841	1.25459	1.39038	1.16764	0.947143	1.01636	0.798336	1.08431	0.837552	1.23036	0.82018	0.915704	1.07354	0.890146	1.21818	1.14693	0.90725	0.660792	1.20227	1.05409	1.03911	1.01228	0.883544	1.08916
TCGA.78.7160.01A	1.05885	1.23793	1.2501	1.15375	1.20424	1.27271	1.44267	1.29453	1.16134	1.21219	0.912633	1.21654	1.07885	1.32795	1.08066	1.087	1.34638	1.02416	1.29529	1.26405	1.06122	0.957148	1.26417	1.27185	1.17043	1.16125	0.932952	1.2448
TCGA.49.AAR2.01A	1.01847	1.14426	1.18499	1.0892	1.17549	1.30188	1.42924	1.18512	1.00126	1.08534	0.787053	1.08896	1.02711	1.28225	0.918924	0.836162	1.25664	0.900587	1.30445	1.16733	0.904391	0.805446	1.22587	1.04652	1.06392	1.05971	0.891126	1.08652
TCGA.49.4488.01A	1.01568	1.19426	1.20894	1.18825	1.24715	1.35164	1.44213	1.24884	1.04772	1.11747	0.855275	1.20673	1.04162	1.31524	0.981836	0.992517	1.28242	0.948515	1.30235	1.21738	0.985517	0.832406	1.24032	1.24568	1.16761	1.11067	0.959179	1.13004
TCGA.78.7148.01A	0.945676	1.16167	1.20511	1.13594	1.20902	1.2939	1.44015	1.24509	1.12043	1.12649	0.787419	1.1898	0.944784	1.27017	0.955629	0.958747	1.24067	0.942189	1.28784	1.20286	0.986528	0.908725	1.21656	1.1607	1.0917	1.10241	0.925228	1.21176
TCGA.44.3917.01A	0.973537	1.27256	1.19154	1.03386	1.13383	1.237	1.36232	1.18956	1.02777	1.11725	0.942458	1.18112	1.05264	1.25814	0.957074	0.916476	1.24622	1.03842	1.24043	1.20534	0.867248	0.732369	1.1522	1.2548	1.07578	1.07849	0.891419	1.18326
TCGA.55.8208.01A	1.20789	1.2579	1.27528	1.18201	1.24965	1.29378	1.49003	1.328	1.14662	1.2408	0.877251	1.23208	1.21028	1.34224	1.13226	1.04164	1.46984	1.04586	1.33466	1.28811	1.05581	0.907696	1.31274	1.37567	1.19315	1.18567	0.944551	1.15402
TCGA.44.7667.01A	0.823306	1.18048	1.12407	1.05748	1.16739	1.23885	1.36523	1.21604	1.00922	1.0644	0.800841	1.19283	0.895275	1.27128	0.939444	0.910098	1.21697	0.851215	1.21808	1.19829	1.04023	0.759581	1.26944	1.14611	1.03001	1.05053	0.913225	1.10645
TCGA.44.A47G.01A	1.15026	1.23975	1.25396	1.20183	1.23566	1.28862	1.48966	1.31918	1.06209	1.25889	0.934488	1.19276	1.15813	1.33833	1.07177	1.08301	1.40836	0.98941	1.32262	1.25979	1.04833	0.890559	1.30134	1.32421	1.16144	1.185	0.942867	1.15471
TCGA.05.4389.01A	0.973187	1.19517	1.2741	1.17372	1.24072	1.33259	1.44981	1.31185	1.11131	1.13847	0.799837	1.24551	1.05111	1.37041	1.06451	1.02803	1.32035	1.02412	1.32684	1.22139	1.05612	0.796859	1.27847	1.28228	1.15053	1.14443	0.967145	1.14915
TCGA.50.6592.01A	0.985942	1.24065	1.23727	1.15397	1.21596	1.27164	1.43526	1.30528	1.08958	1.156	0.858192	1.23399	1.07275	1.29225	1.03232	1.02571	1.39734	0.951791	1.28659	1.24389	1.05488	0.866722	1.29868	1.30246	1.14255	1.15627	0.959676	1.17126
